# Supplementary material for: Chloridotetra­pyridine­copper(II) dicyanamidate pyridine disolvate
Source: Acta Crystallogr Sect E Struct Rep Online. 2011 May 7;67(Pt 6):m695. doi: 10.1107/S1600536811016187 (PMC3120354; doi:10.1107/S1600536811016187)
Supplement: Supplementary file 1 [file e-67-0m695-sup1.cif]

##############################################################################
#                                                                            #
# This CIF contains the data in a paper accepted for publication in          #
# Acta Crystallographica Section E. It conforms to the requirements of       #
# Notes for Authors for Acta Crystallographica Section E, and has been       #
# peer reviewed under the auspices of the IUCr Commission on Journals.       #
#                                                                            #
# Full details of the Crystallographic Information File format               #
# are given in the paper "The Crystallographic Information File (CIF):       #
# a New Standard Archive File for Crystallography" by S. R. Hall, F. H.      #
# Allen and I. D. Brown [Acta Cryst. (1991), A47, 655-685].                  #
#                                                                            #
# The current version of the core CIF dictionary is obtainable from          #
# ftp://ftp.iucr.org/pub/cif_core.dic.                                       #
#                                                                            #
# Software is freely available for graphical display of the structure(s)     #
# in this CIF. For information consult the CIF software page                 #
# http://www.iucr.org/resources/cif/software.                                #
#                                                                            #
# This file may be used for bona fide research purposes within the           #
# scientific community so long as proper attribution is given to the journal # 
# article from which it was obtained.                                        #
#                                                                            #
##############################################################################
data_I
_audit_creation_method     SHELXL-97
_chemical_name_systematic
;
Chloridotetrapyridinecopper(II) dicyanamidate pyridine disolvate
;
_chemical_name_common     ?
_chemical_formula_moiety     'C20 H20 Cl Cu N4 +, C2 N3 -, 2(C5 H5 N)'
_chemical_formula_sum     'C32 H30 Cl Cu N9'
_chemical_formula_iupac     '[Cu Cl (C5 H5 N)4] (C2 N3), 2C6 H5 N'
_chemical_formula_weight     639.64
_chemical_melting_point     ?
_symmetry_cell_setting     orthorhombic
_symmetry_space_group_name_H-M     'I b a 2'
_symmetry_space_group_name_Hall     'I 2 -2c'
loop_
    _symmetry_equiv_pos_as_xyz
    'x, y, z'
    '-x, -y, z'
    'x+1/2, -y+1/2, z'
    '-x+1/2, y+1/2, z'
    'x+1/2, y+1/2, z+1/2'
    '-x+1/2, -y+1/2, z+1/2'
    'x+1, -y+1, z+1/2'
    '-x+1, y+1, z+1/2'
_cell_length_a     15.2859(6)
_cell_length_b     17.6577(9)
_cell_length_c     11.4818(9)
_cell_angle_alpha     90.00
_cell_angle_beta     90.00
_cell_angle_gamma     90.00
_cell_volume     3099.1(3)
_cell_formula_units_Z     4
_cell_measurement_reflns_used     16623
_cell_measurement_theta_min     2.66
_cell_measurement_theta_max     28
_cell_measurement_temperature     170(2)
_exptl_crystal_description     block
_exptl_crystal_colour     blue
_exptl_crystal_size_max     0.4751
_exptl_crystal_size_mid     0.1797
_exptl_crystal_size_min     0.0776
_exptl_crystal_density_diffrn     1.371
_exptl_crystal_density_meas     ?
_exptl_crystal_density_method     'not measured'
_exptl_crystal_F_000     1324
_exptl_absorpt_coefficient_mu     0.829
_exptl_absorpt_correction_type     numerical
_exptl_absorpt_process_details     '(X-SHAPE; Stoe & Cie, 1998)'
_exptl_absorpt_correction_T_min     0.825
_exptl_absorpt_correction_T_max     0.941
_exptl_special_details     ?
_diffrn_ambient_temperature     170(2)
_diffrn_radiation_type     MoK\a
_diffrn_radiation_wavelength     0.71073
_diffrn_radiation_source     'fine-focus sealed tube'
_diffrn_radiation_monochromator     graphite
_diffrn_measurement_device_type     'Stoe IPDS-1'
_diffrn_measurement_method     \f
_diffrn_detector_area_resol_mean     ?
_diffrn_reflns_number     16623
_diffrn_reflns_av_R_equivalents     0.0460
_diffrn_reflns_av_sigmaI/netI     0.0293
_diffrn_reflns_theta_min     2.66
_diffrn_reflns_theta_max     28.00
_diffrn_reflns_theta_full     28.00
_diffrn_measured_fraction_theta_max     0.993
_diffrn_measured_fraction_theta_full     0.993
_diffrn_reflns_limit_h_min     -20
_diffrn_reflns_limit_h_max     20
_diffrn_reflns_limit_k_min     -23
_diffrn_reflns_limit_k_max     23
_diffrn_reflns_limit_l_min     -15
_diffrn_reflns_limit_l_max     15
_diffrn_standards_number     0
_diffrn_standards_interval_count     ?
_diffrn_standards_interval_time     0
_diffrn_standards_decay_%     0
_refine_special_details
;
 Refinement of F^2^ against ALL reflections.  The weighted R-factor wR and
 goodness of fit S are based on F^2^, conventional R-factors R are based
 on F, with F set to zero for negative F^2^. The threshold expression of
 F^2^ > 2sigma(F^2^) is used only for calculating R-factors(gt) etc. and is
 not relevant to the choice of reflections for refinement.  R-factors based
 on F^2^ are statistically about twice as large as those based on F, and R-
 factors based on ALL data will be even larger.
;
_reflns_number_total     3708
_reflns_number_gt     3220
_reflns_threshold_expression     I>2\s(I)
_refine_ls_structure_factor_coef     Fsqd
_refine_ls_matrix_type     full
_refine_ls_R_factor_all     0.0427
_refine_ls_R_factor_gt     0.0343
_refine_ls_wR_factor_gt     0.0880
_refine_ls_wR_factor_ref     0.0927
_refine_ls_goodness_of_fit_ref     1.027
_refine_ls_restrained_S_all     1.027
_refine_ls_number_reflns     3708
_refine_ls_number_parameters     198
_refine_ls_number_restraints     1
_refine_ls_hydrogen_treatment     constr
_refine_ls_weighting_scheme     calc
_refine_ls_weighting_details
         'calc w=1/[\s^2^(Fo^2^)+(0.0648P)^2^+0.0000P] where P=(Fo^2^+2Fc^2^)/3'
_atom_sites_solution_hydrogens     geom
_atom_sites_solution_primary     direct
_atom_sites_solution_secondary     difmap
_refine_ls_shift/su_max     0.001
_refine_ls_shift/su_mean     0.000
_refine_diff_density_max     0.706
_refine_diff_density_min     -0.557
_refine_ls_extinction_method     'SHELXL97 (Sheldrick, 2008)'
_refine_ls_extinction_coef     0.0056(6)
_refine_ls_extinction_expression
                                  'Fc^*^=kFc[1+0.001xFc^2^\l^3^/sin(2\q)]^-1/4^'
_refine_ls_abs_structure_details     'Flack (1983), <b>1740 Friedel pairs</b>'
_refine_ls_abs_structure_Flack     0.00(2)
loop_
    _atom_type_symbol
    _atom_type_description
    _atom_type_scat_dispersion_real
    _atom_type_scat_dispersion_imag
    _atom_type_scat_source
    'C' 'C' 0.0033 0.0016
                         'International Tables Vol C Tables 4.2.6.8 and 6.1.1.4'
    'H' 'H' 0.0000 0.0000
                         'International Tables Vol C Tables 4.2.6.8 and 6.1.1.4'
    'N' 'N' 0.0061 0.0033
                         'International Tables Vol C Tables 4.2.6.8 and 6.1.1.4'
    'Cu' 'Cu' 0.3201 1.2651
                         'International Tables Vol C Tables 4.2.6.8 and 6.1.1.4'
    'Cl' 'Cl' 0.1484 0.1585
                         'International Tables Vol C Tables 4.2.6.8 and 6.1.1.4'
_computing_data_collection     'IPDS (Stoe & Cie, 1998)'
_computing_cell_refinement     'IPDS (Stoe & Cie, 1998)'
_computing_data_reduction     'IPDS (Stoe & Cie, 1998)'
_computing_structure_solution     'SHELXS97 (Sheldrick, 2008'
_computing_structure_refinement     'SHELXL97 (Sheldrick, 2008)'
_computing_molecular_graphics     'XP in SHELXTL (Sheldrick, 2008)'
_computing_publication_material     'CIFTAB in SHELXTL (Sheldrick, 2008)'
loop_
    _atom_site_type_symbol
    _atom_site_label
    _atom_site_fract_x
    _atom_site_fract_y
    _atom_site_fract_z
    _atom_site_U_iso_or_equiv
    _atom_site_adp_type
    _atom_site_calc_flag
    _atom_site_refinement_flags
    _atom_site_occupancy
    _atom_site_symmetry_multiplicity
    _atom_site_disorder_assembly
    _atom_site_disorder_group
    Cu Cu1 0.5000 0.5000 0.78178(3) 0.01901(12) Uani d S 1 2 . .
    Cl Cl1 0.5000 0.5000 1.01993(7) 0.01916(17) Uani d S 1 2 . .
    N N1 0.51436(10) 0.38455(9) 0.77683(18) 0.0175(3) Uani d . 1 1 . .
    C C2 0.49213(17) 0.26597(16) 0.6798(2) 0.0291(6) Uani d . 1 1 . .
    H H2 0.4664 0.2383 0.6177 0.035 Uiso calc R 1 1 . .
    C C3 0.54374(17) 0.22991(13) 0.7620(2) 0.0310(5) Uani d . 1 1 . .
    H H3 0.5538 0.1769 0.7570 0.037 Uiso calc R 1 1 . .
    C C4 0.58055(16) 0.27172(12) 0.8518(2) 0.0288(5) Uani d . 1 1 . .
    H H4 0.6160 0.2479 0.9091 0.035 Uiso calc R 1 1 . .
    C C5 0.56461(14) 0.34873(12) 0.8560(2) 0.0222(4) Uani d . 1 1 . .
    H H5 0.5900 0.3775 0.9172 0.027 Uiso calc R 1 1 . .
    N N11 0.63287(11) 0.50796(9) 0.77505(18) 0.0169(3) Uani d . 1 1 . .
    C C11 0.67644(14) 0.54903(11) 0.8549(2) 0.0193(4) Uani d . 1 1 . .
    H H11 0.6440 0.5768 0.9112 0.023 Uiso calc R 1 1 . .
    C C12 0.76675(16) 0.55225(14) 0.8580(2) 0.0257(5) Uani d . 1 1 . .
    H H12 0.7960 0.5824 0.9144 0.031 Uiso calc R 1 1 . .
    C C13 0.81395(14) 0.51051(14) 0.7770(3) 0.0294(5) Uani d . 1 1 . .
    H H13 0.8761 0.5114 0.7777 0.035 Uiso calc R 1 1 . .
    C C14 0.76982(15) 0.46773(14) 0.6956(2) 0.0264(5) Uani d . 1 1 . .
    H H14 0.8010 0.4386 0.6397 0.032 Uiso calc R 1 1 . .
    C C15 0.67906(14) 0.46793(13) 0.6968(2) 0.0210(4) Uani d . 1 1 . .
    H H15 0.6485 0.4388 0.6404 0.025 Uiso calc R 1 1 . .
    C C1 0.47896(16) 0.34335(13) 0.6904(2) 0.0225(4) Uani d . 1 1 . .
    H H1 0.4435 0.3683 0.6342 0.027 Uiso calc R 1 1 . .
    N N21 0.79940(15) 0.79986(11) 0.5241(2) 0.0355(5) Uani d . 1 1 . .
    C C21 0.7555(2) 0.75937(16) 0.6032(2) 0.0369(6) Uani d . 1 1 . .
    H H21 0.7249 0.7859 0.6625 0.044 Uiso calc R 1 1 . .
    C C22 0.7521(2) 0.68134(18) 0.6039(3) 0.0413(7) Uani d . 1 1 . .
    H H22 0.7193 0.6552 0.6615 0.050 Uiso calc R 1 1 . .
    C C23 0.79745(19) 0.64167(15) 0.5190(3) 0.0444(7) Uani d . 1 1 . .
    H H23 0.7970 0.5879 0.5178 0.053 Uiso calc R 1 1 . .
    C C24 0.8428(2) 0.68182(16) 0.4368(3) 0.0401(7) Uani d . 1 1 . .
    H H24 0.8741 0.6566 0.3767 0.048 Uiso calc R 1 1 . .
    C C25 0.8419(2) 0.75980(16) 0.4435(3) 0.0378(6) Uani d . 1 1 . .
    H H25 0.8740 0.7870 0.3864 0.045 Uiso calc R 1 1 . .
    N N30 0.93807(17) 0.38709(14) 0.5329(4) 0.0628(8) Uani d . 1 1 . .
    C C30 0.96901(19) 0.44145(16) 0.5161(4) 0.0527(9) Uani d . 1 1 . .
    N N31 1.0000 0.5000 0.4511(5) 0.0835(19) Uani d S 1 2 . .
loop_
    _atom_site_aniso_label
    _atom_site_aniso_U_11
    _atom_site_aniso_U_22
    _atom_site_aniso_U_33
    _atom_site_aniso_U_12
    _atom_site_aniso_U_13
    _atom_site_aniso_U_23
    Cu1 0.01452(16) 0.01243(16) 0.0301(2) -0.00084(13) 0.000 0.000
    Cl1 0.0229(3) 0.0194(3) 0.0151(4) 0.0001(3) 0.000 0.000
    N1 0.0189(8) 0.0146(7) 0.0188(7) -0.0016(6) 0.0009(7) 0.0003(7)
    C2 0.0405(16) 0.0208(12) 0.0259(13) -0.0078(10) 0.0045(9) -0.0045(7)
    C3 0.0379(13) 0.0177(10) 0.0375(15) 0.0035(10) 0.0098(10) 0.0000(8)
    C4 0.0334(12) 0.0230(11) 0.0299(11) 0.0106(10) 0.0009(10) 0.0057(9)
    C5 0.0251(11) 0.0206(9) 0.0210(9) 0.0034(9) -0.0008(8) 0.0023(8)
    N11 0.0163(6) 0.0175(8) 0.0169(8) -0.0007(6) -0.0013(7) -0.0001(6)
    C11 0.0228(10) 0.0172(9) 0.0179(9) -0.0039(8) 0.0000(8) -0.0005(8)
    C12 0.0233(11) 0.0296(11) 0.0241(10) -0.0074(9) -0.0035(9) 0.0011(9)
    C13 0.0178(8) 0.0386(13) 0.0317(11) -0.0009(9) 0.0028(11) 0.0067(10)
    C14 0.0220(12) 0.0289(12) 0.0282(11) 0.0027(10) 0.0037(9) 0.0021(10)
    C15 0.0214(11) 0.0214(10) 0.0201(9) 0.0007(9) 0.0021(9) -0.0017(8)
    C1 0.0274(11) 0.0200(10) 0.0202(8) -0.0050(9) -0.0013(9) -0.0002(9)
    N21 0.0417(12) 0.0274(9) 0.0375(10) 0.0003(9) 0.0084(11) 0.0080(9)
    C21 0.0384(15) 0.0408(16) 0.0314(12) 0.0044(13) 0.0074(9) 0.0092(10)
    C22 0.0395(15) 0.0433(16) 0.0412(15) -0.0056(13) 0.0035(11) 0.0181(12)
    C23 0.0511(16) 0.0258(11) 0.0562(17) -0.0071(12) -0.0008(14) 0.0103(12)
    C24 0.0467(19) 0.0304(13) 0.0431(14) -0.0018(13) 0.0081(11) 0.0023(11)
    C25 0.0447(17) 0.0327(13) 0.0362(12) -0.0063(12) 0.0129(11) 0.0090(11)
    N30 0.0391(13) 0.0320(12) 0.117(2) 0.0062(11) -0.0058(16) 0.0096(19)
    C30 0.0252(11) 0.0321(15) 0.101(3) -0.0010(12) 0.0075(16) -0.0040(16)
    N31 0.105(5) 0.091(4) 0.054(3) -0.054(3) 0.000 0.000
_geom_special_details
;
 All esds (except the esd in the dihedral angle between two l.s. planes)
 are estimated using the full covariance matrix.  The cell esds are taken
 into account individually in the estimation of esds in distances, angles
 and torsion angles; correlations between esds in cell parameters are only
 used when they are defined by crystal symmetry.  An approximate (isotropic)
 treatment of cell esds is used for estimating esds involving l.s. planes.
;
loop_
    _geom_bond_atom_site_label_1
    _geom_bond_atom_site_label_2
    _geom_bond_site_symmetry_2
    _geom_bond_distance
    _geom_bond_publ_flag
    Cu1 N11 . 2.0374(16) ?
    Cu1 N11 2_665 2.0374(16) ?
    Cu1 N1 . 2.0511(16) ?
    Cu1 N1 2_665 2.0511(16) ?
    Cu1 Cl1 . 2.7344(9) ?
    N1 C1 . 1.345(3) ?
    N1 C5 . 1.348(3) ?
    C2 C3 . 1.385(4) ?
    C2 C1 . 1.386(4) ?
    C2 H2 . 0.9500 ?
    C3 C4 . 1.387(3) ?
    C3 H3 . 0.9500 ?
    C4 C5 . 1.382(3) ?
    C4 H4 . 0.9500 ?
    C5 H5 . 0.9500 ?
    N11 C15 . 1.344(3) ?
    N11 C11 . 1.346(3) ?
    C11 C12 . 1.382(3) ?
    C11 H11 . 0.9500 ?
    C12 C13 . 1.389(4) ?
    C12 H12 . 0.9500 ?
    C13 C14 . 1.378(4) ?
    C13 H13 . 0.9500 ?
    C14 C15 . 1.387(3) ?
    C14 H14 . 0.9500 ?
    C15 H15 . 0.9500 ?
    C1 H1 . 0.9500 ?
    N21 C25 . 1.333(4) ?
    N21 C21 . 1.337(3) ?
    C21 C22 . 1.379(4) ?
    C21 H21 . 0.9500 ?
    C22 C23 . 1.386(5) ?
    C22 H22 . 0.9500 ?
    C23 C24 . 1.368(4) ?
    C23 H23 . 0.9500 ?
    C24 C25 . 1.379(4) ?
    C24 H24 . 0.9500 ?
    C25 H25 . 0.9500 ?
    N30 C30 . 1.087(4) ?
    C30 N31 . 1.360(4) ?
    N31 C30 2_765 1.360(4) ?
loop_
    _geom_angle_atom_site_label_1
    _geom_angle_atom_site_label_2
    _geom_angle_atom_site_label_3
    _geom_angle_site_symmetry_1
    _geom_angle_site_symmetry_3
    _geom_angle
    _geom_angle_publ_flag
    N11 Cu1 N11 . 2_665 175.66(12) ?
    N11 Cu1 N1 . . 87.76(6) ?
    N11 Cu1 N1 2_665 . 92.12(6) ?
    N11 Cu1 N1 . 2_665 92.12(6) ?
    N11 Cu1 N1 2_665 2_665 87.76(6) ?
    N1 Cu1 N1 . 2_665 176.83(12) ?
    N11 Cu1 Cl1 . . 92.17(6) ?
    N11 Cu1 Cl1 2_665 . 92.17(6) ?
    N1 Cu1 Cl1 . . 91.59(6) ?
    N1 Cu1 Cl1 2_665 . 91.59(6) ?
    C1 N1 C5 . . 118.27(18) ?
    C1 N1 Cu1 . . 121.01(15) ?
    C5 N1 Cu1 . . 120.58(15) ?
    C3 C2 C1 . . 118.4(2) ?
    C3 C2 H2 . . 120.8 ?
    C1 C2 H2 . . 120.8 ?
    C2 C3 C4 . . 119.5(2) ?
    C2 C3 H3 . . 120.2 ?
    C4 C3 H3 . . 120.2 ?
    C5 C4 C3 . . 118.6(2) ?
    C5 C4 H4 . . 120.7 ?
    C3 C4 H4 . . 120.7 ?
    N1 C5 C4 . . 122.5(2) ?
    N1 C5 H5 . . 118.7 ?
    C4 C5 H5 . . 118.7 ?
    C15 N11 C11 . . 118.64(17) ?
    C15 N11 Cu1 . . 120.85(14) ?
    C11 N11 Cu1 . . 120.31(15) ?
    N11 C11 C12 . . 122.3(2) ?
    N11 C11 H11 . . 118.9 ?
    C12 C11 H11 . . 118.9 ?
    C11 C12 C13 . . 118.7(2) ?
    C11 C12 H12 . . 120.7 ?
    C13 C12 H12 . . 120.7 ?
    C14 C13 C12 . . 119.39(19) ?
    C14 C13 H13 . . 120.3 ?
    C12 C13 H13 . . 120.3 ?
    C13 C14 C15 . . 118.8(2) ?
    C13 C14 H14 . . 120.6 ?
    C15 C14 H14 . . 120.6 ?
    N11 C15 C14 . . 122.2(2) ?
    N11 C15 H15 . . 118.9 ?
    C14 C15 H15 . . 118.9 ?
    N1 C1 C2 . . 122.6(2) ?
    N1 C1 H1 . . 118.7 ?
    C2 C1 H1 . . 118.7 ?
    C25 N21 C21 . . 115.6(2) ?
    N21 C21 C22 . . 123.9(3) ?
    N21 C21 H21 . . 118.1 ?
    C22 C21 H21 . . 118.1 ?
    C21 C22 C23 . . 118.8(2) ?
    C21 C22 H22 . . 120.6 ?
    C23 C22 H22 . . 120.6 ?
    C24 C23 C22 . . 118.4(2) ?
    C24 C23 H23 . . 120.8 ?
    C22 C23 H23 . . 120.8 ?
    C23 C24 C25 . . 118.3(3) ?
    C23 C24 H24 . . 120.9 ?
    C25 C24 H24 . . 120.9 ?
    N21 C25 C24 . . 125.0(2) ?
    N21 C25 H25 . . 117.5 ?
    C24 C25 H25 . . 117.5 ?
    N30 C30 N31 . . 156.9(5) ?
    C30 N31 C30 2_765 . 113.5(5) ?
data_global
_journal_date_recd_electronic     2011-03-03
_journal_date_accepted     2011-04-28
_journal_name_full     'Acta Crystallographica, Section E'
_journal_year     2011
_journal_volume     67
_journal_issue      6
_journal_page_first     m695
_journal_page_last     m695
_journal_paper_category     QM
_journal_coeditor_code     IM2272
_publ_contact_author
;
      Susanne W\"ohlert
      Institut f\"ur Anorganische Chemie
      Christian-Albrechts-Universit\"at Kiel
      Max-Eyth-Strasse 2
      D-24118 Kiel
      Germany
;
_publ_contact_author_email     swoehlert@ac.uni-kiel.de
_publ_contact_author_fax     '(+)431-880-1520'
_publ_contact_author_phone     '(+)431-880-5546'
_publ_section_title
;
Chloridotetrapyridinecopper(II) dicyanamidate pyridine disolvate
;
loop_
    _publ_author_name
    _publ_author_footnote
    _publ_author_address
    'W\"ohlert, Susanne' .
;
Institut f\"ur Anorganische Chemie
Christian-Albrechts-Universit\"at Kiel
Max-Eyth-Strasse 2
24118 Kiel
Germany
;
    'Wriedt, Mario' .
;
Departement of Chemistry
Texas A&M University
College Station
Texas 77843
USA
;
    'Jess, Inke' .
;
Institut f\"ur Anorganische Chemie
Christian-Albrechts-Universit\"at Kiel
Max-Eyth-Strasse 2
24118 Kiel
Germany
;
    'N\"ather, Christian' .
;
Institut f\"ur Anorganische Chemie
Christian-Albrechts-Universit\"at Kiel
Max-Eyth-Strasse 2
24118 Kiel
Germany
;
_publ_section_synopsis     .
