# Supplementary material for: Chloridotetra­pyridine­copper(II) dicyanamidate pyridine disolvate
Source: Acta Crystallogr Sect E Struct Rep Online. 2011 May 7;67(Pt 6):m695. doi: 10.1107/S1600536811016187 (PMC3120354; doi:10.1107/S1600536811016187)
Supplement: Supplementary file 2 [file e-67-0m695-Isup2.hkl]

# 
# h,k,l, Fc-squared, Fo-squared, sigma(Fo-squared) and status flag 
# 
data_I
_shelx_title ' [CuCl(dca)(pyrdine)4*pyridine] in Iba2 at 170 K (mwp167)' 
_shelx_refln_list_code          4 
_shelx_F_calc_maximum      230.44 
_exptl_crystal_F_000      1324.00 
_reflns_d_resolution_high  0.7569 
 
loop_ 
 _symmetry_equiv_pos_as_xyz 
 'x, y, z' 
 '-x, -y, z' 
 'x+1/2, -y+1/2, z' 
 '-x+1/2, y+1/2, z' 
 'x+1/2, y+1/2, z+1/2' 
 '-x+1/2, -y+1/2, z+1/2' 
 'x+1, -y+1, z+1/2' 
 '-x+1, y+1, z+1/2' 
 
_cell_length_a    15.2859 
_cell_length_b    17.6577 
_cell_length_c    11.4818 
_cell_angle_alpha  90.000 
_cell_angle_beta   90.000 
_cell_angle_gamma  90.000 
 
_shelx_F_squared_multiplier     1.000 
 
loop_ 
 _refln_index_h 
 _refln_index_k 
 _refln_index_l 
 _refln_F_squared_calc 
 _refln_F_squared_meas 
 _refln_F_squared_sigma 
 _refln_observed_status 
   2   1 -15      149.94       94.35     43.98 o 
   1   2 -15       33.04       18.48     33.35 o 
   0   0 -14     1414.44     1547.70     82.22 o 
   2   0 -14      124.15      100.28     44.95 o 
   4   0 -14       43.71       82.46     71.08 o 
   6   0 -14      287.23      247.16     64.93 o 
   1   1 -14      676.00      524.34     33.21 o 
   3   1 -14      306.57      321.88     34.99 o 
   5   1 -14      121.14      106.98     41.08 o 
   7   1 -14      426.89      330.03     37.73 o 
   0   2 -14     2002.88     1732.12     44.79 o 
   2   2 -14     1328.52     1151.50     46.28 o 
   4   2 -14     1124.47     1072.13     53.53 o 
   6   2 -14      528.80      489.14     59.46 o 
   1   3 -14      333.28      321.68     54.00 o 
   3   3 -14      478.54      537.52     52.19 o 
   5   3 -14      559.56      648.28    104.14 o 
   7   3 -14      842.61      810.04     62.74 o 
   0   4 -14      124.17      135.28     44.85 o 
   2   4 -14      513.15      421.14     36.90 o 
   4   4 -14      369.37      413.45     53.22 o 
   6   4 -14      376.00      352.18     63.08 o 
   1   5 -14      191.29      304.96     34.96 o 
   3   5 -14      312.31      385.85     41.35 o 
   5   5 -14      401.11      330.16     42.58 o 
   0   6 -14      425.74      336.77     53.77 o 
   2   6 -14      506.28      513.72     46.35 o 
   4   6 -14      246.69      324.48     40.53 o 
   1   7 -14      380.23      439.78     54.23 o 
   3   7 -14      338.08      404.28     35.98 o 
   0   8 -14      212.60      -53.50     64.29 o 
   2   8 -14      365.97      273.18     37.07 o 
   2   1 -13      138.61      119.50     35.05 o 
   4   1 -13      459.08      480.22     39.31 o 
   6   1 -13       41.59       56.36     37.93 o 
   8   1 -13       63.87        6.43     32.17 o 
  10   1 -13       22.70       70.36     39.70 o 
   1   2 -13       10.85       34.63     27.17 o 
   3   2 -13       88.92       72.30     27.30 o 
   5   2 -13       47.81       28.34     32.35 o 
   7   2 -13       16.21       17.15     38.04 o 
   9   2 -13       61.45       99.02     40.57 o 
   2   3 -13       93.94       97.10     31.27 o 
   4   3 -13       15.65       23.98     31.08 o 
   6   3 -13       35.00       -7.41     28.89 o 
   8   3 -13       39.70       10.02     41.28 o 
   1   4 -13      166.59      155.25     31.54 o 
   3   4 -13       18.23       40.74     34.13 o 
   5   4 -13      109.52      121.97     34.01 o 
   7   4 -13        0.93       65.69     45.81 o 
   9   4 -13      148.68       57.27     48.51 o 
   2   5 -13       37.34       79.25     34.26 o 
   4   5 -13       30.90       57.83     34.17 o 
   6   5 -13       24.58       40.07     31.10 o 
   8   5 -13       89.76      151.52     34.45 o 
   1   6 -13      184.69      151.88     34.57 o 
   3   6 -13       83.35      115.99     48.96 o 
   5   6 -13       14.92        9.90     45.28 o 
   7   6 -13       39.85       74.69     39.42 o 
   2   7 -13       27.24      -19.58     31.28 o 
   4   7 -13       59.00       37.85     28.88 o 
   6   7 -13        0.76       53.95     36.92 o 
   8   7 -13       31.51      -44.53     44.96 o 
   1   8 -13       32.66        5.73     46.33 o 
   3   8 -13       50.85        3.45     38.43 o 
   5   8 -13       12.41        8.03     34.14 o 
   7   8 -13        0.86        0.58     39.99 o 
   2   9 -13       22.95        9.00     38.69 o 
   4   9 -13       12.65        3.86     40.36 o 
   6   9 -13       51.22       46.47     44.74 o 
   1  10 -13      131.56       85.23     40.78 o 
   3  10 -13       64.31       28.99     57.45 o 
   5  10 -13      156.97      178.92     37.16 o 
   2  11 -13        1.91        1.89     45.34 o 
   4  11 -13       52.71       62.05     61.62 o 
   0   0 -12    28730.20    29896.66    146.93 o 
   2   0 -12      838.54      834.00     41.04 o 
   4   0 -12     4813.35     4758.03     86.15 o 
   6   0 -12     3482.34     3100.22     54.98 o 
   8   0 -12     1513.81     1595.05     50.22 o 
  10   0 -12      805.73      789.23     47.63 o 
  12   0 -12     2345.79     2047.94    277.66 o 
   1   1 -12     4405.12     4550.78     76.82 o 
   3   1 -12     1848.21     1816.46     31.04 o 
   5   1 -12     1697.90     1596.51     48.54 o 
   7   1 -12     3559.70     3376.84     77.22 o 
   9   1 -12      565.17      450.60     35.68 o 
  11   1 -12     2022.76     1688.52     79.87 o 
   0   2 -12     3065.62     3137.16    169.02 o 
   2   2 -12      676.88      625.80     26.13 o 
   4   2 -12     1340.02     1339.86     41.28 o 
   6   2 -12     2839.80     2765.24     35.70 o 
   8   2 -12     1373.05     1427.53     64.42 o 
  10   2 -12     1481.82     1398.92     42.79 o 
  12   2 -12      576.64      664.28     45.07 o 
   1   3 -12      855.53      796.22     34.12 o 
   3   3 -12      264.05      313.82     29.35 o 
   5   3 -12      599.70      552.98     30.27 o 
   7   3 -12     3025.09     2795.00     56.41 o 
   9   3 -12      472.50      435.24     32.03 o 
  11   3 -12      818.79      702.74     47.53 o 
   0   4 -12     5584.62     5331.43    146.41 o 
   2   4 -12      194.64      191.41     29.34 o 
   4   4 -12      819.43      772.37     35.29 o 
   6   4 -12     1774.78     1778.22     35.74 o 
   8   4 -12     1350.27     1358.35     41.23 o 
  10   4 -12      665.53      591.32     46.14 o 
   1   5 -12     2071.79     1904.66     33.53 o 
   3   5 -12      721.32      579.97     30.25 o 
   5   5 -12      884.38      788.14     55.83 o 
   7   5 -12     1234.02     1024.67     39.47 o 
   9   5 -12     1135.89     1008.29     53.75 o 
  11   5 -12      718.02      626.55     39.95 o 
   0   6 -12     3729.81     3554.09    147.07 o 
   2   6 -12     1425.28     1441.47     28.38 o 
   4   6 -12     1075.76     1105.74     29.23 o 
   6   6 -12     2033.14     2045.79     36.01 o 
   8   6 -12      969.87      946.59     31.26 o 
  10   6 -12     1107.30     1000.41     43.55 o 
   1   7 -12     2603.21     2297.97     65.50 o 
   3   7 -12     3207.93     2961.46     86.57 o 
   5   7 -12      692.99      654.32     30.36 o 
   7   7 -12     2222.18     1997.04     47.95 o 
   9   7 -12     1245.81     1221.69     48.59 o 
   0   8 -12     3128.87     3357.99     90.09 o 
   2   8 -12     3717.69     3757.19     46.56 o 
   4   8 -12     1175.16     1270.51     40.07 o 
   6   8 -12     2129.07     2078.82     85.42 o 
   8   8 -12     1679.49     1531.39     60.70 o 
  10   8 -12     1129.73     1048.82    105.86 o 
   1   9 -12     1942.34     1800.93     38.29 o 
   3   9 -12     1236.60     1173.76     36.81 o 
   5   9 -12     1094.60      953.66     36.73 o 
   7   9 -12     1798.70     1505.08     58.16 o 
   9   9 -12     2874.25     2397.35     66.21 o 
   0  10 -12      534.79      569.40     56.33 o 
   2  10 -12     1512.91     1627.67     38.25 o 
   4  10 -12      532.20      543.04     32.94 o 
   6  10 -12     1568.32     1584.65     51.22 o 
   8  10 -12     1555.49     1411.22     67.67 o 
   1  11 -12      524.33      441.11     32.59 o 
   3  11 -12     1485.32     1257.68     37.42 o 
   5  11 -12      642.75      597.06     44.16 o 
   7  11 -12      791.37      716.67     42.24 o 
   0  12 -12     1095.17     1060.84    118.99 o 
   2  12 -12     2022.00     2008.48     76.17 o 
   4  12 -12      543.28      567.48     62.38 o 
   6  12 -12      958.42      903.10     48.38 o 
   1  13 -12     1731.61     1577.23     44.36 o 
   3  13 -12     1369.14     1125.03     71.26 o 
   0  14 -12      490.41      419.28     64.82 o 
   2  14 -12     1754.56     1518.89     71.60 o 
   2   1 -11       49.09       53.86     28.12 o 
   4   1 -11     1690.38     1643.11     30.85 o 
   6   1 -11      142.34      108.29     29.22 o 
   8   1 -11      159.01      152.56     29.02 o 
  10   1 -11       50.78       38.93     34.62 o 
  12   1 -11       78.34       43.33     34.29 o 
   1   2 -11       73.33       66.40     20.63 o 
   3   2 -11      246.12      287.95     27.82 o 
   5   2 -11       12.17      -27.06     27.06 o 
   7   2 -11       20.08       80.06     28.61 o 
   9   2 -11       15.08      -14.73     28.26 o 
  11   2 -11       27.46       11.03     32.05 o 
  13   2 -11       32.66        1.09     34.63 o 
   2   3 -11        6.23      -32.92     33.14 o 
   4   3 -11       75.35       66.53     29.63 o 
   6   3 -11        5.78      -23.54     40.50 o 
   8   3 -11       56.62       49.84     31.89 o 
  10   3 -11      221.95      201.26     34.97 o 
  12   3 -11      155.29      213.66     32.63 o 
   1   4 -11      535.89      571.06     24.84 o 
   3   4 -11        6.86       24.70     23.28 o 
   5   4 -11       62.75       87.46     26.37 o 
   7   4 -11       51.77       62.82     24.64 o 
   9   4 -11      165.71      185.85     45.16 o 
  11   4 -11      263.59      201.32     32.35 o 
  13   4 -11      186.68      259.48     62.55 o 
   2   5 -11       96.56      131.82     51.15 o 
   4   5 -11       51.70       18.54     24.67 o 
   6   5 -11       20.10        4.25     31.99 o 
   8   5 -11      267.30      256.95     28.52 o 
  10   5 -11      295.22      274.73     55.16 o 
  12   5 -11      120.50      138.77     37.19 o 
   1   6 -11      738.56      680.36     26.51 o 
   3   6 -11      233.41      316.24     33.64 o 
   5   6 -11       23.22       44.65     28.50 o 
   7   6 -11      364.81      299.50     29.86 o 
   9   6 -11       99.09       24.90     57.41 o 
  11   6 -11       41.99       -8.76     31.96 o 
   2   7 -11      200.32      218.83     28.97 o 
   4   7 -11      162.67      225.57     32.61 o 
   6   7 -11       36.24      -28.03     32.26 o 
   8   7 -11       92.58       77.19     44.14 o 
  10   7 -11      526.24      445.69     35.91 o 
  12   7 -11      130.28      103.98     40.69 o 
   1   8 -11       41.97        1.88     26.64 o 
   3   8 -11       80.69      102.23     28.86 o 
   5   8 -11       81.76       72.84     28.84 o 
   7   8 -11      101.73      117.72     31.62 o 
   9   8 -11       92.57      100.63     35.01 o 
  11   8 -11      157.99      165.64     46.34 o 
   2   9 -11        9.08       17.89     26.06 o 
   4   9 -11      150.63      137.38     26.47 o 
   6   9 -11      134.45      106.46     38.73 o 
   8   9 -11       74.04       56.94     34.33 o 
  10   9 -11      287.58      317.71     47.55 o 
   1  10 -11      288.12      258.49     32.49 o 
   3  10 -11      174.15      185.70     28.87 o 
   5  10 -11      284.45      259.22     49.46 o 
   7  10 -11      113.20       77.00     34.85 o 
   9  10 -11      162.19       94.09     41.78 o 
   2  11 -11       46.60       99.62     34.34 o 
   4  11 -11       30.35       -7.03     38.63 o 
   6  11 -11      205.28      149.12     38.89 o 
   8  11 -11      258.68      269.23     53.67 o 
  10  11 -11       11.03       36.09     45.14 o 
   1  12 -11        8.09      -18.85     31.58 o 
   3  12 -11       87.85      127.58     34.52 o 
   5  12 -11       18.81      -22.45     31.81 o 
   7  12 -11      212.17      204.46     37.67 o 
   9  12 -11      471.49      410.67     46.89 o 
   2  13 -11       27.28       17.76     28.95 o 
   4  13 -11       34.41        5.60     27.42 o 
   6  13 -11       34.76      -24.67     41.42 o 
   8  13 -11       58.79       39.08     41.23 o 
   1  14 -11       47.00       29.31     38.12 o 
   3  14 -11      166.43      117.46     37.64 o 
   5  14 -11       17.86       14.20     45.59 o 
   2  15 -11      155.08      143.97     40.79 o 
   4  15 -11       28.48      -25.46     37.00 o 
   0   0 -10     3038.92     3117.04     69.22 o 
   2   0 -10     2169.05     2218.79     47.14 o 
   4   0 -10     3895.69     4183.94    120.20 o 
   6   0 -10     1215.30     1238.41     33.01 o 
   8   0 -10     3595.56     3672.93    169.36 o 
  10   0 -10      867.00      828.79     47.94 o 
  12   0 -10      350.72      246.55     46.90 o 
  14   0 -10       87.26      124.68     89.69 o 
   1   1 -10     2329.97     2107.75     32.78 o 
   3   1 -10     1397.78     1241.67     28.25 o 
   5   1 -10      975.60      840.25     25.02 o 
   7   1 -10     2179.74     2244.87     51.31 o 
   9   1 -10      747.74      851.98     34.64 o 
  11   1 -10      354.41      341.54     33.63 o 
  13   1 -10      251.77      261.55     35.60 o 
  15   1 -10      367.83      466.21     88.40 o 
   0   2 -10     3067.42     3318.38     44.47 o 
   2   2 -10     2185.94     2318.63     33.25 o 
   4   2 -10       67.40       82.93     27.51 o 
   6   2 -10     1027.59      981.20     23.52 o 
   8   2 -10      115.08       65.10     35.71 o 
  10   2 -10      229.83      227.47     25.24 o 
  12   2 -10      161.66      176.29     35.28 o 
  14   2 -10      355.48      435.88     52.40 o 
   1   3 -10      534.01      474.13     26.24 o 
   3   3 -10      372.50      348.97     25.66 o 
   5   3 -10      216.28      172.72     24.98 o 
   7   3 -10      236.54      284.16     27.78 o 
   9   3 -10      186.14      220.23     27.10 o 
  11   3 -10      519.35      519.05     33.28 o 
  13   3 -10      240.67      192.53     39.40 o 
   0   4 -10     1554.98     1568.07     38.45 o 
   2   4 -10       18.46       53.12     20.90 o 
   4   4 -10      782.03      821.81     25.07 o 
   6   4 -10      215.30      227.24     30.54 o 
   8   4 -10      382.68      378.73     27.58 o 
  10   4 -10      203.23      218.86     25.14 o 
  12   4 -10      307.23      403.49     35.22 o 
  14   4 -10      190.11      234.75     62.94 o 
   1   5 -10      770.41      666.77     26.37 o 
   3   5 -10      544.18      556.29     25.85 o 
   5   5 -10     1256.20     1221.46     34.78 o 
   7   5 -10     1767.35     1657.12     31.21 o 
   9   5 -10      301.62      337.51     46.12 o 
  11   5 -10      283.83      276.35     35.95 o 
  13   5 -10      320.18      278.35     35.16 o 
   0   6 -10     1905.50     1867.63     40.00 o 
   2   6 -10      232.87      241.44     21.59 o 
   4   6 -10      530.35      636.66     30.95 o 
   6   6 -10      685.80      684.98     33.20 o 
   8   6 -10      306.91      329.40     33.56 o 
  10   6 -10      220.32      228.38     35.86 o 
  12   6 -10      283.96      287.58     45.46 o 
  14   6 -10       36.51       28.29     52.19 o 
   1   7 -10     1358.25     1316.52     28.21 o 
   3   7 -10      412.92      409.71     28.48 o 
   5   7 -10      579.95      558.96     28.68 o 
   7   7 -10     1149.41     1074.37     29.94 o 
   9   7 -10      382.16      352.51     29.89 o 
  11   7 -10     1081.89      990.30     36.93 o 
  13   7 -10      144.11      140.72     48.36 o 
   0   8 -10     2921.88     2696.79     81.41 o 
   2   8 -10      559.76      527.63     28.46 o 
   4   8 -10      772.08      786.73     27.15 o 
   6   8 -10     1677.58     1636.43     36.44 o 
   8   8 -10      784.99      811.63     35.26 o 
  10   8 -10      585.61      599.09     40.17 o 
  12   8 -10      302.04      372.36     46.84 o 
   1   9 -10      843.28      882.36     30.11 o 
   3   9 -10     1137.31     1157.92     40.56 o 
   5   9 -10      575.17      560.84     37.75 o 
   7   9 -10     1006.99      921.02     30.00 o 
   9   9 -10      924.28      869.55     44.15 o 
  11   9 -10      167.78      137.83     40.61 o 
   0  10 -10      715.87      742.20     48.79 o 
   2  10 -10      267.20      317.96     33.50 o 
   4  10 -10       82.27      101.11     29.18 o 
   6  10 -10      485.25      472.37     30.76 o 
   8  10 -10      207.02      232.85     34.97 o 
  10  10 -10      144.43      138.07     35.46 o 
  12  10 -10      232.14      238.66     46.78 o 
   1  11 -10      847.22      814.21     31.46 o 
   3  11 -10       40.79       50.36     32.62 o 
   5  11 -10      162.49      183.81     26.48 o 
   7  11 -10      351.28      486.21     38.20 o 
   9  11 -10       67.01       88.68     32.78 o 
  11  11 -10      645.85      613.51     66.89 o 
   0  12 -10      655.11      673.17     40.65 o 
   2  12 -10      272.23      298.14     35.29 o 
   4  12 -10      705.23      671.46     32.34 o 
   6  12 -10      194.40      230.58     36.46 o 
   8  12 -10      634.32      616.24     62.32 o 
  10  12 -10      291.47      337.17     48.55 o 
   1  13 -10      285.44      335.05     32.18 o 
   3  13 -10      836.55      965.46     40.15 o 
   5  13 -10      927.78      875.93     33.91 o 
   7  13 -10      604.98      549.12     36.20 o 
   9  13 -10     1104.26     1114.91     62.38 o 
   0  14 -10      171.09      134.36     45.29 o 
   2  14 -10      502.72      532.43     35.82 o 
   4  14 -10      103.85      139.50     35.94 o 
   6  14 -10      812.44      696.44     34.21 o 
   8  14 -10      115.45      126.13     46.46 o 
   1  15 -10      122.40      149.85     34.78 o 
   3  15 -10       86.78      127.99     34.53 o 
   5  15 -10       62.74       87.77     41.59 o 
   7  15 -10       56.49      149.38     55.47 o 
   0  16 -10       31.53        8.07     65.63 o 
   2  16 -10      616.00      613.90     42.98 o 
   4  16 -10      164.85      154.22     33.08 o 
   1  17 -10      527.17      454.62     64.02 o 
   3  17 -10      688.30      673.93     61.41 o 
   2   1  -9      781.19      816.16     28.51 o 
   4   1  -9      124.84      147.57     21.15 o 
   6   1  -9     1062.59     1008.68     26.10 o 
   8   1  -9      869.93      864.84     29.46 o 
  10   1  -9       43.24       60.97     27.15 o 
  12   1  -9        4.16       18.43     32.38 o 
  14   1  -9       35.10      -37.99     37.99 o 
  16   1  -9       98.81        5.27     62.50 o 
   1   2  -9      124.41      115.00     26.66 o 
   3   2  -9      920.67     1026.25     27.77 o 
   5   2  -9      483.09      493.10     26.98 o 
   7   2  -9       35.79       43.79     22.30 o 
   9   2  -9       37.11        6.99     25.38 o 
  11   2  -9       55.49       60.88     29.20 o 
  13   2  -9      128.22      147.51     98.42 o 
  15   2  -9       69.83       23.95     45.27 o 
   2   3  -9      601.27      685.91     25.58 o 
   4   3  -9       70.25       73.30     23.80 o 
   6   3  -9      317.68      335.72     23.54 o 
   8   3  -9      295.51      254.15     28.51 o 
  10   3  -9      658.33      668.19     40.53 o 
  12   3  -9      666.28      629.66     31.00 o 
  14   3  -9      151.26      128.91     43.80 o 
  16   3  -9       67.59      -20.56     62.52 o 
   1   4  -9     1916.07     2018.96     31.29 o 
   3   4  -9      484.15      471.09     23.25 o 
   5   4  -9      227.88      269.40     26.11 o 
   7   4  -9      111.82      119.95     25.02 o 
   9   4  -9       76.93       70.80     33.61 o 
  11   4  -9       32.07       23.04     32.64 o 
  13   4  -9      169.01      167.10     45.00 o 
  15   4  -9       91.05       83.03     51.37 o 
   2   5  -9      406.41      429.72     24.64 o 
   4   5  -9      188.93      190.46     22.16 o 
   6   5  -9      167.86      187.74     24.96 o 
   8   5  -9      727.11      672.55     36.31 o 
  10   5  -9      505.65      515.96     31.05 o 
  12   5  -9      597.69      649.59     49.64 o 
  14   5  -9      153.54      163.87     53.29 o 
   1   6  -9      763.22      748.10     22.79 o 
   3   6  -9      234.93      257.20     25.96 o 
   5   6  -9      110.21       96.63     22.59 o 
   7   6  -9      265.47      262.27     46.82 o 
   9   6  -9      210.71      156.84     29.93 o 
  11   6  -9      586.41      552.58     31.01 o 
  13   6  -9      107.86      162.62     53.24 o 
  15   6  -9      204.12      141.51     61.82 o 
   2   7  -9       28.44       24.20     21.46 o 
   4   7  -9       89.37      101.93     22.68 o 
   6   7  -9       60.82       47.65     24.48 o 
   8   7  -9      426.44      371.33     30.76 o 
  10   7  -9      792.87      696.88     51.29 o 
  12   7  -9      487.68      541.29     40.73 o 
  14   7  -9       45.99       61.84     51.99 o 
   1   8  -9     1127.59     1080.77     24.29 o 
   3   8  -9      702.70      678.50     29.06 o 
   5   8  -9      418.89      392.51     25.49 o 
   7   8  -9       88.87       86.76     27.17 o 
   9   8  -9      508.00      494.80     33.09 o 
  11   8  -9       11.54       45.16     34.75 o 
  13   8  -9       29.08       66.47     37.20 o 
   2   9  -9       23.68       42.42     31.55 o 
   4   9  -9      610.41      570.25     26.88 o 
   6   9  -9      162.36       81.56     30.24 o 
   8   9  -9       69.98       33.06     32.80 o 
  10   9  -9      271.54      188.70     39.91 o 
  12   9  -9      243.72      213.60     59.09 o 
  14   9  -9       67.01      105.57     51.29 o 
   1  10  -9      480.83      490.43     27.33 o 
   3  10  -9      234.41      258.13     30.53 o 
   5  10  -9      184.29      198.01     31.99 o 
   7  10  -9      228.57      227.00     33.29 o 
   9  10  -9      101.04       89.69     27.45 o 
  11  10  -9       38.02       48.38     40.25 o 
  13  10  -9       19.08       23.40     66.83 o 
   2  11  -9      155.13      171.57     28.07 o 
   4  11  -9      265.10      250.64     31.90 o 
   6  11  -9      308.41      284.05     30.25 o 
   8  11  -9      189.50      140.81     26.96 o 
  10  11  -9       77.18       76.88     37.80 o 
  12  11  -9      136.21      210.09     52.57 o 
   1  12  -9       51.83       68.49     29.03 o 
   3  12  -9      407.30      365.79     30.43 o 
   5  12  -9     1406.99     1404.50     30.58 o 
   7  12  -9       35.50      -34.88     34.88 o 
   9  12  -9       94.00      102.97     35.67 o 
  11  12  -9       11.66       25.52     56.13 o 
   2  13  -9       35.01       20.92     29.01 o 
   4  13  -9      134.88      134.87     32.18 o 
   6  13  -9       50.65       45.00     32.56 o 
   8  13  -9      140.89       59.54     36.30 o 
  10  13  -9       41.14       74.14     48.97 o 
   1  14  -9      373.97      343.56     41.89 o 
   3  14  -9       48.93       16.76     24.79 o 
   5  14  -9      239.72      147.41     35.52 o 
   7  14  -9       11.21       -9.47     40.23 o 
   9  14  -9       44.40       27.57     47.83 o 
   2  15  -9      444.28      402.75     42.13 o 
   4  15  -9      150.33      123.47     39.20 o 
   6  15  -9      193.91      186.67     39.87 o 
   8  15  -9      234.23      169.13     45.14 o 
   1  16  -9      239.37      239.11     39.21 o 
   3  16  -9       34.44       35.71     35.03 o 
   5  16  -9      167.14      184.48     38.96 o 
   7  16  -9      104.24      147.31     55.41 o 
   2  17  -9        2.39        6.01     32.24 o 
   4  17  -9      404.40      421.56     49.89 o 
   6  17  -9       31.93       15.41     52.20 o 
   1  18  -9       92.22       57.65     42.09 o 
   3  18  -9      179.84      234.93     41.77 o 
   0   0  -8    10833.45     9749.82     81.65 o 
   2   0  -8    12781.84    13134.70    230.50 o 
   4   0  -8     4511.88     4239.42     84.67 o 
   6   0  -8    16679.22    16728.53    291.81 o 
   8   0  -8     3755.37     3781.49    190.41 o 
  10   0  -8     7779.32     7506.52    533.55 o 
  12   0  -8      185.84      194.60     95.33 o 
  14   0  -8     2955.53     2975.81     87.86 o 
  16   0  -8     1977.96     2133.30     98.01 o 
   1   1  -8     6998.72     7074.63     80.66 o 
   3   1  -8     9469.20     9960.51     46.31 o 
   5   1  -8     4141.77     4247.92     71.74 o 
   7   1  -8     9349.35     9505.78    226.08 o 
   9   1  -8    10858.05    11240.68    243.93 o 
  11   1  -8      573.42      586.76     29.60 o 
  13   1  -8     4936.51     4632.39    138.38 o 
  15   1  -8     2062.11     2119.31     60.17 o 
  17   1  -8      887.24      814.78     90.10 o 
   0   2  -8     9852.84    10068.36     68.21 o 
   2   2  -8     8019.06     8658.00     63.62 o 
   4   2  -8     2610.93     2395.87     30.83 o 
   6   2  -8     5594.41     5576.03     83.82 o 
   8   2  -8     7682.27     7747.14    169.01 o 
  10   2  -8     1730.55     1748.10     72.48 o 
  12   2  -8     3207.02     3143.12    189.98 o 
  14   2  -8     2574.06     2653.94     89.81 o 
  16   2  -8     2189.26     2287.22     72.84 o 
   1   3  -8     8980.74     9653.41     47.53 o 
   3   3  -8     8728.07     9274.24     44.02 o 
   5   3  -8     1979.57     1950.29     42.98 o 
   7   3  -8     4214.06     4016.54     81.33 o 
   9   3  -8     5397.23     5611.59    140.39 o 
  11   3  -8      306.25      342.62     45.64 o 
  13   3  -8     4155.07     4062.62    165.59 o 
  15   3  -8     2220.34     2214.75     54.59 o 
   0   4  -8     3593.20     3377.55     82.77 o 
   2   4  -8     6292.62     6392.69     42.41 o 
   4   4  -8     1698.75     1662.16     28.67 o 
   6   4  -8     5781.39     5749.59     50.00 o 
   8   4  -8     3342.63     3274.60     92.83 o 
  10   4  -8     2345.88     2372.49     87.26 o 
  12   4  -8      632.25      652.01     31.40 o 
  14   4  -8     1681.85     1632.25     59.85 o 
  16   4  -8     2125.23     2078.32    109.60 o 
   1   5  -8     5102.55     5212.92     37.20 o 
   3   5  -8     3221.48     3293.36     50.39 o 
   5   5  -8     3973.17     4039.13     83.64 o 
   7   5  -8     4104.09     4103.47     75.42 o 
   9   5  -8     4910.25     4863.73    127.19 o 
  11   5  -8      801.13      831.10     32.85 o 
  13   5  -8     2046.89     2138.72    158.27 o 
  15   5  -8     2516.48     2535.55     70.86 o 
   0   6  -8     7563.74     7393.25    138.06 o 
   2   6  -8     1182.77     1175.93     28.76 o 
   4   6  -8     1827.93     1819.94     73.38 o 
   6   6  -8     4653.80     4395.11     89.80 o 
   8   6  -8     3623.80     3523.03     97.67 o 
  10   6  -8     3423.98     3390.87    140.90 o 
  12   6  -8     1942.35     1955.24    103.73 o 
  14   6  -8     2058.43     2055.60     71.73 o 
  16   6  -8     1863.05     1803.15     75.16 o 
   1   7  -8     7621.69     7868.32     43.38 o 
   3   7  -8     7260.91     7428.00    125.08 o 
   5   7  -8     2208.44     2307.28     54.98 o 
   7   7  -8     7827.35     7474.59    203.06 o 
   9   7  -8     3348.57     3424.43     98.63 o 
  11   7  -8     1576.71     1709.03     66.44 o 
  13   7  -8     2557.15     2664.54     82.58 o 
  15   7  -8     1019.60     1133.87     56.84 o 
   0   8  -8    11224.95    11367.75    276.64 o 
   2   8  -8     4796.52     4540.37    104.27 o 
   4   8  -8     4391.12     4130.98     78.38 o 
   6   8  -8     6048.88     5685.26    126.72 o 
   8   8  -8     4354.44     4387.31    120.09 o 
  10   8  -8     2503.56     2651.81    106.27 o 
  12   8  -8     2047.49     2289.24     59.65 o 
  14   8  -8     1299.90     1239.26     62.72 o 
   1   9  -8     7695.10     7864.00    140.03 o 
   3   9  -8     5827.85     5964.60     64.75 o 
   5   9  -8     6230.61     6083.52    146.72 o 
   7   9  -8     8029.09     8432.14    152.70 o 
   9   9  -8     4276.68     4571.30    208.48 o 
  11   9  -8     2795.19     2869.35    130.66 o 
  13   9  -8     1220.76     1302.27     82.17 o 
  15   9  -8     2060.14     1917.18     46.10 o 
   0  10  -8    15936.37    16618.11    283.39 o 
   2  10  -8     2256.74     2219.15     48.27 o 
   4  10  -8     3798.00     3828.62     79.76 o 
   6  10  -8     4373.19     4464.42     88.02 o 
   8  10  -8     2678.08     2779.18    150.31 o 
  10  10  -8     2024.10     2157.29     79.76 o 
  12  10  -8     2336.85     2534.90     50.22 o 
  14  10  -8     1437.37     1393.53     44.74 o 
   1  11  -8     8358.95     8726.04    127.31 o 
   3  11  -8     1966.56     2069.36     48.28 o 
   5  11  -8     3190.65     3297.85     70.43 o 
   7  11  -8     3397.59     3634.51    192.97 o 
   9  11  -8     1161.11     1205.85     68.75 o 
  11  11  -8     1780.91     1999.44     48.15 o 
  13  11  -8     1221.57     1146.08     54.93 o 
   0  12  -8     3169.11     3031.78    294.93 o 
   2  12  -8     1463.86     1518.11     50.14 o 
   4  12  -8      874.29      873.94     43.22 o 
   6  12  -8     3863.52     3925.96    108.65 o 
   8  12  -8     1735.21     1777.21     71.27 o 
  10  12  -8     1841.06     1974.78    122.00 o 
  12  12  -8     1161.81     1247.88     98.18 o 
   1  13  -8     1250.75     1273.67     30.52 o 
   3  13  -8     1755.21     1746.60     44.81 o 
   5  13  -8     1617.95     1594.91     34.59 o 
   7  13  -8     4793.31     4837.77    223.61 o 
   9  13  -8     1448.63     1580.26     90.79 o 
  11  13  -8     1484.11     1503.55     66.61 o 
   0  14  -8     6980.51     6774.58    328.56 o 
   2  14  -8      179.07      182.43     30.17 o 
   4  14  -8     2285.19     2218.72     59.38 o 
   6  14  -8     2594.14     2501.28     43.49 o 
   8  14  -8     2147.53     2329.97    135.30 o 
  10  14  -8     1124.01     1029.21     42.48 o 
  12  14  -8      869.05      720.52     54.25 o 
   1  15  -8     4706.68     4405.66    150.99 o 
   3  15  -8     1561.01     1478.56     57.16 o 
   5  15  -8     1853.38     1823.49     50.37 o 
   7  15  -8     2250.64     2525.49    146.80 o 
   9  15  -8      909.30     1010.39     60.18 o 
  11  15  -8     1203.32     1143.08     48.91 o 
   0  16  -8     5074.37     5031.31    418.37 o 
   2  16  -8     3269.40     3158.53     92.68 o 
   4  16  -8     2036.39     2027.79     51.09 o 
   6  16  -8     2527.86     2398.98    116.25 o 
   8  16  -8     1141.12     1171.25     77.67 o 
   1  17  -8     2409.61     2503.99    110.10 o 
   3  17  -8     2501.72     2462.15    127.96 o 
   5  17  -8     2065.35     1979.77     45.07 o 
   7  17  -8     2843.28     2906.55    122.61 o 
   0  18  -8     2896.30     2793.47    212.54 o 
   2  18  -8     3143.89     3220.69    116.19 o 
   4  18  -8     1843.30     1829.20     58.73 o 
   6  18  -8     1939.47     1762.23     54.47 o 
   1  19  -8     1772.35     2063.69     71.87 o 
   3  19  -8     1076.88     1082.41     49.60 o 
   2   1  -7      739.85      732.71     21.03 o 
   4   1  -7     1211.49     1111.83     23.77 o 
   6   1  -7      456.62      450.75     34.89 o 
   8   1  -7     1114.62     1081.20     27.95 o 
  10   1  -7     1264.21     1288.36     49.00 o 
  12   1  -7      682.60      730.23     67.03 o 
  14   1  -7      509.27      487.19    108.33 o 
  16   1  -7       28.03       27.73     43.65 o 
   1   2  -7      609.77      627.90     27.32 o 
   3   2  -7      160.36      193.38     18.55 o 
   5   2  -7       96.12       76.34     21.50 o 
   7   2  -7      243.30      226.24     27.45 o 
   9   2  -7      949.25      972.84     61.62 o 
  11   2  -7      625.78      556.90     25.24 o 
  13   2  -7      739.78      709.33     55.07 o 
  15   2  -7      308.91      301.04     38.74 o 
  17   2  -7       11.19      -36.77     51.11 o 
   2   3  -7      444.31      437.69     18.64 o 
   4   3  -7      305.46      313.38     20.56 o 
   6   3  -7      127.89       94.53     24.95 o 
   8   3  -7      278.24      286.58     25.64 o 
  10   3  -7      258.39      225.61     23.53 o 
  12   3  -7      201.86      251.93     37.90 o 
  14   3  -7      316.86      311.34     33.02 o 
  16   3  -7      156.51      164.69     43.18 o 
   1   4  -7       19.65       43.27     23.70 o 
   3   4  -7      350.78      331.80     22.60 o 
   5   4  -7      828.72      858.07     27.41 o 
   7   4  -7      114.61      122.42     30.15 o 
   9   4  -7       98.72      137.59     25.72 o 
  11   4  -7      147.97       94.35     29.20 o 
  13   4  -7       94.53      138.26     37.09 o 
  15   4  -7       47.96       27.87     38.18 o 
  17   4  -7        2.03      -15.78     39.07 o 
   2   5  -7       30.76       41.85     19.47 o 
   4   5  -7       69.83       57.20     27.02 o 
   6   5  -7      153.88      191.23     32.44 o 
   8   5  -7       38.69        2.19     21.88 o 
  10   5  -7      723.82      738.68     28.20 o 
  12   5  -7      241.78      249.26     32.82 o 
  14   5  -7      309.54      304.20     40.59 o 
  16   5  -7      184.27      199.98     37.84 o 
   1   6  -7     2065.92     2091.06     28.93 o 
   3   6  -7      772.29      809.85     26.71 o 
   5   6  -7      109.85      189.63     29.83 o 
   7   6  -7      234.75      233.57     24.87 o 
   9   6  -7       68.46       68.10     20.19 o 
  11   6  -7      317.31      304.20     30.79 o 
  13   6  -7      142.29      164.61     32.16 o 
  15   6  -7       42.64       64.92     42.32 o 
  17   6  -7      104.73       38.91     44.09 o 
   2   7  -7      381.45      388.14     30.99 o 
   4   7  -7      154.48      167.06     27.27 o 
   6   7  -7       47.28       59.78     24.82 o 
   8   7  -7      219.75      163.09     23.51 o 
  10   7  -7      342.97      385.44     31.00 o 
  12   7  -7       16.93       73.66     36.56 o 
  14   7  -7       89.21       51.96     43.05 o 
  16   7  -7       14.26       78.50     44.60 o 
   1   8  -7      272.70      256.47     30.79 o 
   3   8  -7      423.68      383.18     27.89 o 
   5   8  -7       98.58      118.69     29.80 o 
   7   8  -7      209.19      218.66     22.10 o 
   9   8  -7      174.84      188.45     25.97 o 
  11   8  -7      270.97      300.32     30.85 o 
  13   8  -7      347.50      333.99     38.71 o 
  15   8  -7       51.55       71.80     37.78 o 
   2   9  -7      109.39      154.22     30.17 o 
   4   9  -7      114.78      102.20     24.31 o 
   6   9  -7      263.61      202.14     22.23 o 
   8   9  -7        4.18        0.98     20.21 o 
  10   9  -7      424.66      411.87     33.48 o 
  12   9  -7      138.40      116.13     28.89 o 
  14   9  -7      136.56      157.54     39.24 o 
  16   9  -7       13.50       74.77     60.01 o 
   1  10  -7     1723.90     1815.25     66.36 o 
   3  10  -7      235.78      254.23     29.75 o 
   5  10  -7       57.94       31.53     25.96 o 
   7  10  -7      150.15      185.22     23.24 o 
   9  10  -7      182.99      156.97     35.37 o 
  11  10  -7      223.30      257.72     29.57 o 
  13  10  -7       80.93       72.21     43.35 o 
  15  10  -7       79.86       47.69     45.75 o 
   2  11  -7      194.34      169.78     23.83 o 
   4  11  -7      164.26      190.50     21.91 o 
   6  11  -7      519.19      574.53     26.33 o 
   8  11  -7      186.08      130.55     29.29 o 
  10  11  -7       33.17       17.07     28.29 o 
  12  11  -7      156.62      155.46     39.23 o 
  14  11  -7       76.06      105.15     41.00 o 
   1  12  -7     1608.59     1572.37     27.85 o 
   3  12  -7     1192.13     1221.80     39.82 o 
   5  12  -7      177.36      176.53     23.10 o 
   7  12  -7       29.22      -13.49     35.05 o 
   9  12  -7      129.59      110.41     34.14 o 
  11  12  -7       91.89       77.01     47.10 o 
  13  12  -7       85.89      143.14     34.62 o 
   2  13  -7      287.47      308.93     28.11 o 
   4  13  -7      545.26      581.62     39.46 o 
   6  13  -7      204.82      268.03     27.97 o 
   8  13  -7      316.23      267.19     30.10 o 
  10  13  -7      117.85      115.79     38.07 o 
  12  13  -7       20.10       -6.06     35.02 o 
   1  14  -7     1959.63     1849.89     44.89 o 
   3  14  -7      217.65      128.96     41.17 o 
   5  14  -7       55.25       31.90     29.42 o 
   7  14  -7      238.30      304.30     49.91 o 
   9  14  -7       77.28      137.45     53.76 o 
  11  14  -7       96.03       82.42     47.41 o 
  13  14  -7       71.00       39.00     41.16 o 
   2  15  -7      164.56      193.34     30.21 o 
   4  15  -7      308.36      265.51     30.18 o 
   6  15  -7       68.44       92.65     43.55 o 
   8  15  -7        6.57      -30.35     37.28 o 
  10  15  -7       70.15      150.39     52.97 o 
  12  15  -7       86.51      130.88     47.68 o 
   1  16  -7      522.36      435.37     42.29 o 
   3  16  -7      114.14      101.87     33.35 o 
   5  16  -7      176.87      193.27     32.14 o 
   7  16  -7       46.19      -36.61     42.10 o 
   9  16  -7       83.74       74.90     39.02 o 
  11  16  -7       58.80       26.89     56.56 o 
   2  17  -7       61.23       38.52     58.87 o 
   4  17  -7       23.93      -41.02     41.02 o 
   6  17  -7      219.83      188.19     35.23 o 
   8  17  -7      408.96      369.17     47.33 o 
  10  17  -7      126.86      114.76     63.52 o 
   1  18  -7      114.98      102.81     58.83 o 
   3  18  -7       95.20      113.26     37.12 o 
   5  18  -7      121.20      147.55     45.83 o 
   7  18  -7       20.19       37.66     47.28 o 
   2  19  -7       82.87       96.68     46.20 o 
   4  19  -7       28.24       23.39     46.65 o 
   6  19  -7      395.02      453.14     45.81 o 
   1  20  -7       42.59        5.68     65.90 o 
   3  20  -7       12.52      -21.50     64.97 o 
   0   0  -6      962.47      914.03     44.30 o 
   2   0  -6     2708.01     2446.40    110.56 o 
   4   0  -6     1351.45     1179.19     42.31 o 
   6   0  -6     4707.44     4565.43     86.19 o 
   8   0  -6     9709.83     9936.41    312.12 o 
  10   0  -6     1113.52     1066.31     41.04 o 
  12   0  -6      589.43      624.81     56.60 o 
  14   0  -6      504.33      612.10     67.27 o 
  16   0  -6      434.83      535.38     77.36 o 
  18   0  -6       54.78      100.47     61.94 o 
   1   1  -6     1694.37     1631.22     25.37 o 
   3   1  -6     4440.14     4411.25    121.88 o 
   5   1  -6      291.82      266.31     25.10 o 
   7   1  -6     1223.75     1169.19     27.90 o 
   9   1  -6     6366.06     6259.81    184.62 o 
  11   1  -6     1622.89     1722.26     31.18 o 
  13   1  -6     2064.76     2190.71     70.34 o 
  15   1  -6      346.96      350.05     40.34 o 
  17   1  -6      139.44      183.61     43.24 o 
   0   2  -6     1069.00      862.44     33.90 o 
   2   2  -6    13371.62    13739.77    114.40 o 
   4   2  -6      450.22      433.19     21.97 o 
   6   2  -6     3413.94     3424.72     74.68 o 
   8   2  -6     1046.34     1025.13     34.26 o 
  10   2  -6     7427.68     7832.76    258.06 o 
  12   2  -6      102.88       82.99     27.44 o 
  14   2  -6     3228.87     3283.59     50.83 o 
  16   2  -6     1080.75     1125.48     46.72 o 
  18   2  -6       77.61       56.16     43.63 o 
   1   3  -6     4534.98     4708.53     46.06 o 
   3   3  -6     2018.69     1988.86     35.57 o 
   5   3  -6      217.91      205.27     22.43 o 
   7   3  -6      827.28      800.29     25.52 o 
   9   3  -6     2378.17     2334.87     89.29 o 
  11   3  -6     1238.84     1372.06     35.47 o 
  13   3  -6     1903.75     1975.77     64.55 o 
  15   3  -6      380.18      390.99     37.56 o 
  17   3  -6       80.28      109.02     32.35 o 
   0   4  -6     7569.10     7139.08    134.51 o 
   2   4  -6     1718.67     1446.05     24.56 o 
   4   4  -6      356.91      301.43     22.52 o 
   6   4  -6      989.64      895.24     27.22 o 
   8   4  -6      604.37      628.16     32.90 o 
  10   4  -6      614.68      553.95     25.42 o 
  12   4  -6      481.64      463.02     33.09 o 
  14   4  -6      539.13      627.90     34.07 o 
  16   4  -6      831.67      877.98     44.95 o 
  18   4  -6       65.34       44.36     43.10 o 
   1   5  -6     3119.40     3375.62     52.14 o 
   3   5  -6      606.46      555.79     24.34 o 
   5   5  -6     1583.35     1855.21     54.16 o 
   7   5  -6     2018.34     2012.58     40.05 o 
   9   5  -6     1647.11     1638.50     69.97 o 
  11   5  -6      468.05      568.11     37.77 o 
  13   5  -6      790.62      806.67     31.32 o 
  15   5  -6      174.21      215.89     37.98 o 
  17   5  -6      182.01      166.88     51.19 o 
   0   6  -6     1956.40     1627.32     69.07 o 
   2   6  -6     1231.93     1148.84     24.12 o 
   4   6  -6      421.17      388.29     25.01 o 
   6   6  -6     1422.95     1620.16     49.55 o 
   8   6  -6     2002.80     2071.79     73.31 o 
  10   6  -6      753.80      892.17     30.24 o 
  12   6  -6      677.93      734.66     35.81 o 
  14   6  -6      384.36      378.14     33.04 o 
  16   6  -6      741.88      759.48     39.69 o 
   1   7  -6     2186.63     2058.61     52.19 o 
   3   7  -6      281.17      247.45     22.26 o 
   5   7  -6      602.34      598.08     26.47 o 
   7   7  -6      923.61      816.76     40.86 o 
   9   7  -6     1296.47     1335.93     39.80 o 
  11   7  -6      472.77      573.93     55.68 o 
  13   7  -6      254.98      264.52     29.70 o 
  15   7  -6     1147.98     1263.39     56.60 o 
  17   7  -6       87.55       35.75     55.05 o 
   0   8  -6    10340.62    10852.20    396.45 o 
   2   8  -6      624.82      639.78     28.83 o 
   4   8  -6     2028.95     2210.63     68.08 o 
   6   8  -6     4178.07     4369.35    102.96 o 
   8   8  -6     1727.86     1745.01     58.98 o 
  10   8  -6      844.57      760.23     28.45 o 
  12   8  -6      337.56      310.59     37.38 o 
  14   8  -6      220.63      177.71     38.58 o 
  16   8  -6      409.62      456.49     48.74 o 
   1   9  -6     3303.34     3150.40     38.37 o 
   3   9  -6     1017.20     1115.54     47.74 o 
   5   9  -6      881.90      847.93     24.18 o 
   7   9  -6     3463.15     3333.11    156.07 o 
   9   9  -6      177.59      194.50     26.37 o 
  11   9  -6      427.53      487.65     34.32 o 
  13   9  -6      554.52      626.30     54.03 o 
  15   9  -6      617.32      608.85     49.09 o 
   0  10  -6    12643.26    13380.36    515.87 o 
   2  10  -6     1693.51     1751.76     45.09 o 
   4  10  -6     2465.38     2785.76     84.98 o 
   6  10  -6     2613.11     2685.72     86.17 o 
   8  10  -6     1391.05     1572.08     51.12 o 
  10  10  -6      704.10      748.23     39.95 o 
  12  10  -6      831.78      837.07     44.32 o 
  14  10  -6      181.07      189.49     43.88 o 
  16  10  -6      712.17      703.96     53.57 o 
   1  11  -6     2445.89     2371.19     35.38 o 
   3  11  -6     1965.60     1942.59     58.48 o 
   5  11  -6      211.57      275.24     22.78 o 
   7  11  -6     1060.10     1095.17     64.08 o 
   9  11  -6      120.19      136.87     32.29 o 
  11  11  -6      961.01     1078.62     40.13 o 
  13  11  -6       65.28      124.99     51.02 o 
  15  11  -6      870.03      794.87     47.87 o 
   0  12  -6     8002.92     8126.30    237.46 o 
   2  12  -6     2760.57     2763.61    103.11 o 
   4  12  -6      178.29      153.70     23.91 o 
   6  12  -6      683.37      747.13     58.45 o 
   8  12  -6      183.03      141.97     32.15 o 
  10  12  -6      221.78      245.87     53.88 o 
  12  12  -6      424.01      492.11     42.77 o 
  14  12  -6      148.05      171.40     49.52 o 
   1  13  -6     1152.54     1096.55     59.15 o 
   3  13  -6     3589.00     3791.86    136.12 o 
   5  13  -6      493.45      512.58     31.52 o 
   7  13  -6     1252.72     1273.92     34.60 o 
   9  13  -6      121.36      202.65     37.55 o 
  11  13  -6      367.45      426.37     44.76 o 
  13  13  -6       83.03      108.23     39.35 o 
   0  14  -6      759.24      654.97     98.18 o 
   2  14  -6      165.52      144.43     23.31 o 
   4  14  -6      295.54      282.42     36.39 o 
   6  14  -6      729.03      725.63     30.53 o 
   8  14  -6      165.83      136.11     33.88 o 
  10  14  -6      443.72      476.82     40.73 o 
  12  14  -6      149.34      188.28     44.41 o 
  14  14  -6       94.67       67.70     70.03 o 
   1  15  -6     2429.52     2364.89     71.32 o 
   3  15  -6     1238.41     1266.99     36.85 o 
   5  15  -6      271.39      317.65     31.43 o 
   7  15  -6      917.49      874.60     38.18 o 
   9  15  -6      147.24      186.59     39.57 o 
  11  15  -6      428.94      396.11     36.74 o 
  13  15  -6       70.43       67.51     53.95 o 
   0  16  -6     5535.01     5425.83    194.16 o 
   2  16  -6      337.19      339.08     53.70 o 
   4  16  -6      536.29      594.28     48.37 o 
   6  16  -6      741.85      782.79     43.38 o 
   8  16  -6      612.30      722.83     41.43 o 
  10  16  -6      165.07      151.24     42.50 o 
  12  16  -6      668.87      494.52    162.19 o 
   1  17  -6     1313.77     1371.23     52.95 o 
   3  17  -6      441.06      465.19     28.08 o 
   5  17  -6      462.21      441.82     36.15 o 
   7  17  -6      575.01      580.93     44.19 o 
   9  17  -6      141.10      122.15     37.38 o 
  11  17  -6      195.52      125.07     55.79 o 
   0  18  -6      795.73      797.84     64.23 o 
   2  18  -6      185.00      274.93     46.01 o 
   4  18  -6      421.90      523.40     41.12 o 
   6  18  -6      975.25      992.23     42.80 o 
   8  18  -6      216.29      124.64     69.31 o 
  10  18  -6      734.85      748.56     70.51 o 
   1  19  -6      542.17      569.36     90.25 o 
   3  19  -6      492.36      441.43     40.56 o 
   5  19  -6      169.43      156.64     43.59 o 
   7  19  -6      434.94      475.90     49.43 o 
   0  20  -6      209.89      170.58     79.93 o 
   2  20  -6      221.61      264.48     62.96 o 
   4  20  -6      119.59       89.32     46.98 o 
   6  20  -6      125.14      111.06     47.53 o 
   1  21  -6      146.38      120.06     54.11 o 
   3  21  -6      109.11      117.48     50.34 o 
   2   1  -5     1123.65     1126.99     27.37 o 
   4   1  -5     1951.91     2068.35     28.97 o 
   6   1  -5     1691.73     1659.38     37.44 o 
   8   1  -5     1634.64     1457.98     50.50 o 
  10   1  -5     1791.98     1872.06     39.64 o 
  12   1  -5     1699.51     1742.44     42.35 o 
  14   1  -5      900.43      959.75     35.31 o 
  16   1  -5       11.28       -7.53     32.60 o 
  18   1  -5      144.28       95.69     44.18 o 
   1   2  -5     1339.31     1367.29     26.39 o 
   3   2  -5      146.63      171.41     21.59 o 
   5   2  -5       69.03       49.84     20.46 o 
   7   2  -5      631.20      660.58     30.58 o 
   9   2  -5      579.68      612.09     26.70 o 
  11   2  -5     1010.02     1019.22     29.45 o 
  13   2  -5      608.45      586.76     29.46 o 
  15   2  -5      456.92      503.01     38.16 o 
  17   2  -5       83.00       27.33     37.20 o 
   2   3  -5      353.14      385.37     22.35 o 
   4   3  -5     2273.40     2072.43     27.80 o 
   6   3  -5      899.69      768.97     26.84 o 
   8   3  -5       78.24       96.87     20.26 o 
  10   3  -5     1130.55     1214.99     42.20 o 
  12   3  -5      228.59      187.45     32.34 o 
  14   3  -5      305.01      346.39     38.54 o 
  16   3  -5      136.48      141.70     34.10 o 
  18   3  -5        4.47       69.78     43.20 o 
   1   4  -5      265.71      261.03     24.27 o 
   3   4  -5      918.63      824.98     24.47 o 
   5   4  -5     2481.95     2754.85     81.18 o 
   7   4  -5      493.32      455.85     21.56 o 
   9   4  -5       75.15       89.05     30.19 o 
  11   4  -5      499.42      540.71     30.41 o 
  13   4  -5      134.87      200.32     33.10 o 
  15   4  -5       41.91       24.58     28.45 o 
  17   4  -5        5.85        4.37     42.20 o 
   2   5  -5        0.24       11.83     20.39 o 
   4   5  -5      164.24      200.13     27.45 o 
   6   5  -5      413.51      403.72     19.95 o 
   8   5  -5      551.91      531.52     26.58 o 
  10   5  -5      929.32      957.28     44.18 o 
  12   5  -5      230.69      214.08     32.07 o 
  14   5  -5      503.24      430.94     38.13 o 
  16   5  -5      187.43      165.85     40.45 o 
  18   5  -5       52.25       69.54     44.10 o 
   1   6  -5     4891.46     5082.74     86.90 o 
   3   6  -5     3499.51     3966.35     72.27 o 
   5   6  -5      291.82      336.63     21.26 o 
   7   6  -5     1020.26     1123.31     44.49 o 
   9   6  -5       82.98       70.00     28.40 o 
  11   6  -5      552.14      551.15     33.80 o 
  13   6  -5      140.87      174.50     37.52 o 
  15   6  -5       53.79       45.42     31.98 o 
  17   6  -5       57.67       37.97     42.98 o 
   2   7  -5      296.67      263.75     23.34 o 
   4   7  -5      418.32      458.60     20.07 o 
   6   7  -5       18.26       30.23     25.45 o 
   8   7  -5      307.80      295.97     29.06 o 
  10   7  -5     1403.73     1547.10     42.43 o 
  12   7  -5       58.53       83.50     37.31 o 
  14   7  -5      142.28      169.40     40.25 o 
  16   7  -5       24.00       50.32     43.26 o 
   1   8  -5     1261.19     1161.89     34.98 o 
   3   8  -5      296.34      308.76     19.66 o 
   5   8  -5       72.70       79.22     24.27 o 
   7   8  -5      103.08      129.12     26.05 o 
   9   8  -5      148.95      136.35     27.60 o 
  11   8  -5      258.37      271.39     44.07 o 
  13   8  -5      465.22      513.70     35.04 o 
  15   8  -5      129.06      147.56     47.53 o 
  17   8  -5      218.17      272.16     55.86 o 
   2   9  -5      167.62      171.43     19.14 o 
   4   9  -5       48.41       29.36     23.82 o 
   6   9  -5      556.32      577.26     30.01 o 
   8   9  -5      228.71      243.70     32.34 o 
  10   9  -5      407.72      453.62     32.37 o 
  12   9  -5      281.79      330.79     40.64 o 
  14   9  -5      199.55      118.98     53.48 o 
  16   9  -5       37.51       48.41     40.46 o 
   1  10  -5     1318.16     1374.38     48.03 o 
   3  10  -5      120.23      108.44     23.59 o 
   5  10  -5      333.14      337.36     26.69 o 
   7  10  -5       89.46      132.05     28.52 o 
   9  10  -5      385.98      419.92     47.80 o 
  11  10  -5      201.47      255.03     43.70 o 
  13  10  -5      176.00      147.72     32.75 o 
  15  10  -5       94.34       78.77     41.29 o 
   2  11  -5      275.06      336.74     25.73 o 
   4  11  -5      141.97      129.61     23.58 o 
   6  11  -5      177.97      195.72     27.54 o 
   8  11  -5      220.80      232.24     34.09 o 
  10  11  -5        1.28      -32.30     32.30 o 
  12  11  -5      128.76      117.23     34.81 o 
  14  11  -5       50.78       65.13     40.90 o 
  16  11  -5       17.39      -37.47     46.00 o 
   1  12  -5     3431.21     3455.64    101.63 o 
   3  12  -5     2016.83     2041.94     58.23 o 
   5  12  -5      408.16      433.97     30.14 o 
   7  12  -5      230.70      261.89     26.70 o 
   9  12  -5      167.75      206.13     38.55 o 
  11  12  -5      245.40      265.88     35.20 o 
  13  12  -5      195.45      188.31     42.07 o 
  15  12  -5      145.78       53.77     49.53 o 
   2  13  -5      471.21      465.64     23.42 o 
   4  13  -5      716.80      869.54     44.27 o 
   6  13  -5      315.32      327.72     28.75 o 
   8  13  -5      563.05      610.41     67.96 o 
  10  13  -5       68.72      120.98     40.16 o 
  12  13  -5       14.12      -20.14     42.54 o 
  14  13  -5       61.15       80.55     52.91 o 
   1  14  -5     2952.52     3071.39    104.52 o 
   3  14  -5      132.66      145.00     25.49 o 
   5  14  -5      485.91      539.46     50.26 o 
   7  14  -5      267.05      279.21     31.71 o 
   9  14  -5       95.76       78.54     29.67 o 
  11  14  -5      276.99      326.82     41.53 o 
  13  14  -5       68.35      134.55     40.86 o 
   2  15  -5      189.81      208.92     29.71 o 
   4  15  -5      172.48      228.91     31.43 o 
   6  15  -5       46.07       12.98     32.34 o 
   8  15  -5       20.94       66.03     29.51 o 
  10  15  -5      118.96       83.86     36.98 o 
  12  15  -5      105.53       45.15     53.90 o 
   1  16  -5      318.62      333.95     35.29 o 
   3  16  -5       32.60      100.06     35.18 o 
   5  16  -5       73.32       87.32     30.40 o 
   7  16  -5       34.73       56.30     43.77 o 
   9  16  -5       19.10       23.87     35.53 o 
  11  16  -5       67.35       63.07     47.08 o 
  13  16  -5       51.13      137.67     65.64 o 
   2  17  -5       62.23       91.76     38.97 o 
   4  17  -5       90.98       28.88     38.56 o 
   6  17  -5      129.86       76.54     33.28 o 
   8  17  -5      588.38      484.59     49.03 o 
  10  17  -5      330.62      288.58     47.51 o 
  12  17  -5       25.00      -68.33     68.33 o 
   1  18  -5      202.60      235.40     52.64 o 
   3  18  -5       84.67      114.92     38.61 o 
   5  18  -5       90.19       95.98     43.88 o 
   7  18  -5       24.81        6.64     46.86 o 
   9  18  -5       55.06       83.54     55.16 o 
   2  19  -5      170.48      172.95     36.55 o 
   4  19  -5      125.03       77.97     38.88 o 
   6  19  -5      522.77      477.91     47.25 o 
   8  19  -5      139.84      159.52     56.05 o 
   1  20  -5        8.65       -7.82     40.83 o 
   3  20  -5       43.04       39.80     35.74 o 
   5  20  -5      314.80      358.08     43.14 o 
   7  20  -5       68.25       80.10    125.89 o 
   2  21  -5        1.95       13.33     46.35 o 
   4  21  -5      228.28      248.10     51.18 o 
   0   0  -4    33242.47    36168.96    203.62 o 
   2   0  -4    39054.65    41202.39   1026.01 o 
   4   0  -4    16382.20    15512.38    698.70 o 
   6   0  -4    35888.73    37788.80   1681.43 o 
   8   0  -4     3567.04     3276.78    161.42 o 
  10   0  -4    12454.85    13132.05    258.74 o 
  12   0  -4      576.75      561.61     42.83 o 
  14   0  -4     4346.90     4466.63     90.28 o 
  16   0  -4     4672.21     4502.82    185.80 o 
  18   0  -4      572.92      540.56     53.06 o 
   1   1  -4    11693.10    10256.31     77.86 o 
   3   1  -4    18373.58    17917.25    180.33 o 
   5   1  -4    10532.49     9974.99    191.10 o 
   7   1  -4    22643.36    23216.70    752.60 o 
   9   1  -4    21486.56    22707.93    204.97 o 
  11   1  -4     2642.80     2920.63     35.29 o 
  13   1  -4     8651.44     9202.59     47.28 o 
  15   1  -4     3870.00     4025.65     78.00 o 
  17   1  -4     2039.86     2047.33     38.93 o 
  19   1  -4     1525.75     1533.08     47.28 o 
   0   2  -4    46300.07    50827.36   2099.30 o 
   2   2  -4    31397.31    33452.05    454.05 o 
   4   2  -4     8956.12     8087.24    177.39 o 
   6   2  -4    25422.11    26854.90    738.24 o 
   8   2  -4    20061.98    19657.92    649.90 o 
  10   2  -4     5863.38     6052.10     42.69 o 
  12   2  -4     6884.57     7413.19     44.14 o 
  14   2  -4     4451.67     4701.68     64.11 o 
  16   2  -4     3981.94     3975.09     61.14 o 
  18   2  -4      920.07      899.77     36.08 o 
   1   3  -4    28329.74    28394.70    273.46 o 
   3   3  -4    29417.86    30662.50    710.08 o 
   5   3  -4     5862.52     4769.58     88.55 o 
   7   3  -4     9220.78     9211.20    263.92 o 
   9   3  -4    12251.20    13138.89     90.92 o 
  11   3  -4     1182.76     1386.89     34.46 o 
  13   3  -4     6654.06     7241.14    102.29 o 
  15   3  -4     4589.60     4924.86     44.35 o 
  17   3  -4     2213.00     2183.82     69.52 o 
  19   3  -4     1369.84     1263.32     47.61 o 
   0   4  -4    10653.55     9621.28    216.69 o 
   2   4  -4    12025.28    11831.79    318.15 o 
   4   4  -4     2467.54     1914.35     53.02 o 
   6   4  -4    11684.93    10768.18    224.63 o 
   8   4  -4     6877.02     6380.60    169.82 o 
  10   4  -4     4122.13     4120.34     46.22 o 
  12   4  -4     1238.00     1147.82     29.88 o 
  14   4  -4     2505.68     2528.17     70.42 o 
  16   4  -4     3048.25     3024.37     73.74 o 
  18   4  -4      945.54      955.72     48.48 o 
   1   5  -4    16082.38    14942.80    290.78 o 
   3   5  -4     3468.27     2716.91     78.94 o 
   5   5  -4     6809.32     6122.42    179.11 o 
   7   5  -4     6562.85     6336.72    160.94 o 
   9   5  -4     7102.87     7562.86     69.73 o 
  11   5  -4     1572.13     1762.72     43.77 o 
  13   5  -4     4530.73     4916.14     42.59 o 
  15   5  -4     4488.20     4772.05     46.10 o 
  17   5  -4     1359.09     1399.00     47.44 o 
   0   6  -4    23734.69    23557.60    432.67 o 
   2   6  -4     2395.81     2110.16     66.88 o 
   4   6  -4     4743.94     3871.93    126.54 o 
   6   6  -4    13766.88    13417.76    368.72 o 
   8   6  -4     9667.99     9767.68    239.67 o 
  10   6  -4     9536.42     9855.65     67.18 o 
  12   6  -4     4029.35     4125.56     40.67 o 
  14   6  -4     4261.44     4369.21    145.34 o 
  16   6  -4     4070.65     4210.88     46.51 o 
  18   6  -4      972.28      994.02     48.24 o 
   1   7  -4    20876.17    21870.49    590.69 o 
   3   7  -4    23475.27    24340.09    664.06 o 
   5   7  -4     4478.36     3909.95    112.85 o 
   7   7  -4    23920.98    25719.06    756.02 o 
   9   7  -4     7087.27     7532.53     70.18 o 
  11   7  -4     2454.59     2677.94     46.93 o 
  13   7  -4     4792.94     5122.46    151.78 o 
  15   7  -4     1992.24     2219.40     72.17 o 
  17   7  -4     1664.14     1565.24     57.32 o 
   0   8  -4    29937.17    32157.41   1613.25 o 
   2   8  -4     8517.54     8498.36    196.10 o 
   4   8  -4     7453.01     6979.92    199.71 o 
   6   8  -4    11483.63    11571.20    363.11 o 
   8   8  -4     7898.09     8500.55    204.46 o 
  10   8  -4     3713.51     3960.98     76.79 o 
  12   8  -4     3939.17     4212.44     50.59 o 
  14   8  -4     3162.92     3254.49     43.99 o 
  16   8  -4     3963.87     4067.54     52.94 o 
  18   8  -4     1298.14     1156.00    323.44 o 
   1   9  -4    12962.40    13108.96    382.61 o 
   3   9  -4    12819.77    12127.25    305.44 o 
   5   9  -4    11455.60    12003.69    321.12 o 
   7   9  -4    15347.35    16738.24    481.42 o 
   9   9  -4    10170.35    10888.98    212.11 o 
  11   9  -4     4038.92     4227.26     41.28 o 
  13   9  -4     2410.31     2557.30     40.94 o 
  15   9  -4     3147.88     3457.56    129.71 o 
  17   9  -4      781.51      739.14    203.46 o 
   0  10  -4    34139.21    35917.54   1923.76 o 
   2  10  -4     8053.86     7761.45    259.79 o 
   4  10  -4     8014.42     7871.45    218.80 o 
   6  10  -4    11319.38    12176.76    362.74 o 
   8  10  -4     6035.69     6147.78     89.38 o 
  10  10  -4     5194.09     5323.92    135.73 o 
  12  10  -4     4255.82     4561.46    143.30 o 
  14  10  -4     3378.16     3418.68    107.35 o 
  16  10  -4     4117.58     3667.49    360.68 o 
   1  11  -4    20727.52    23166.59    854.22 o 
   3  11  -4     6141.52     6642.20    220.34 o 
   5  11  -4     9411.38     9947.83    251.20 o 
   7  11  -4     8635.83     9137.84    320.35 o 
   9  11  -4     3488.28     3832.06     75.21 o 
  11  11  -4     2891.02     2962.33     55.21 o 
  13  11  -4     2355.44     2575.16     69.55 o 
  15  11  -4     2637.91     2655.53     73.55 o 
   0  12  -4     4412.49     5026.32    255.27 o 
   2  12  -4     3303.67     3105.14    102.25 o 
   4  12  -4     2563.93     2664.80     76.69 o 
   6  12  -4     4798.10     4980.86    153.83 o 
   8  12  -4     4772.91     4829.99    191.86 o 
  10  12  -4     2612.40     2780.89    122.45 o 
  12  12  -4     2364.15     2579.82     73.46 o 
  14  12  -4     1407.24     1380.99     41.98 o 
  16  12  -4     2168.39     2156.74     54.08 o 
   1  13  -4     1712.35     1974.79     53.97 o 
   3  13  -4     3170.61     3338.96     89.16 o 
   5  13  -4     1052.29     1138.97     43.60 o 
   7  13  -4     6231.92     6375.55    216.08 o 
   9  13  -4     2241.27     2482.48    115.61 o 
  11  13  -4     2057.12     2224.65     76.48 o 
  13  13  -4     1794.34     1777.82     66.47 o 
  15  13  -4     2216.04     2393.78     54.88 o 
   0  14  -4    10734.73    11969.35    566.70 o 
   2  14  -4      816.68      904.53     47.06 o 
   4  14  -4     3892.18     4020.99    140.39 o 
   6  14  -4     6584.64     6645.52    242.92 o 
   8  14  -4     3685.02     3879.90    208.50 o 
  10  14  -4     2749.35     2781.60     80.39 o 
  12  14  -4     1677.70     1720.23     60.82 o 
  14  14  -4     1233.76     1355.12     71.46 o 
   1  15  -4     8985.40    10109.80    133.92 o 
   3  15  -4     4679.00     4893.55     42.25 o 
   5  15  -4     5248.70     5515.49    224.70 o 
   7  15  -4     4874.16     5181.51    301.51 o 
   9  15  -4     2703.43     2903.32    176.28 o 
  11  15  -4     2350.75     2611.73    139.11 o 
  13  15  -4     1822.17     1932.01    180.20 o 
   0  16  -4     9018.20    10360.69    170.19 o 
   2  16  -4     6997.04     7879.17    153.23 o 
   4  16  -4     5326.10     5676.98    293.06 o 
   6  16  -4     4513.96     4798.09    152.16 o 
   8  16  -4     3049.58     3139.87     77.41 o 
  10  16  -4     3321.86     3505.17    142.79 o 
  12  16  -4     1390.88     1435.12    157.81 o 
   1  17  -4     3168.87     3570.04    112.29 o 
   3  17  -4     2649.25     2823.21    115.39 o 
   5  17  -4     2929.26     3148.58     94.24 o 
   7  17  -4     4710.75     4863.77     54.67 o 
   9  17  -4     3618.44     3939.48     57.99 o 
  11  17  -4     2105.90     2062.90     76.83 o 
   0  18  -4     6148.22     6935.72    222.86 o 
   2  18  -4     6621.41     6700.10    229.61 o 
   4  18  -4     3037.95     3022.77     56.44 o 
   6  18  -4     3142.75     3374.32    122.43 o 
   8  18  -4     3054.45     3195.30     64.15 o 
  10  18  -4      720.32      785.58     64.06 o 
   1  19  -4     3316.50     3688.77    156.29 o 
   3  19  -4     2434.54     2582.09    100.93 o 
   5  19  -4     2833.47     3034.13    115.12 o 
   7  19  -4     2713.46     2788.40     49.79 o 
   9  19  -4     2830.58     2877.52    148.68 o 
   0  20  -4     3252.51     3379.77    189.13 o 
   2  20  -4     1236.21     1123.06     32.81 o 
   4  20  -4     1577.29     1567.28     45.05 o 
   6  20  -4     2260.07     2130.45     48.47 o 
   8  20  -4     1784.04     1842.83    198.80 o 
   1  21  -4     1129.97     1039.79     50.74 o 
   3  21  -4     1208.39     1229.02     56.78 o 
   5  21  -4      632.42      563.96     46.59 o 
   0  22  -4     1148.48      977.01     56.62 o 
   2  22  -4     1520.66     1428.46     74.43 o 
   2   1  -3    11474.36    10858.08    136.84 o 
   4   1  -3      197.77      199.34     23.85 o 
   6   1  -3     4780.58     4614.04    105.77 o 
   8   1  -3     5158.02     5372.43     39.79 o 
  10   1  -3      170.63      173.17     25.23 o 
  12   1  -3       25.59       40.28     29.71 o 
  14   1  -3      182.87      190.70     25.03 o 
  16   1  -3      695.08      763.70     33.62 o 
  18   1  -3       82.26      106.64     33.90 o 
   1   2  -3     1366.29     1177.90     33.21 o 
   3   2  -3    19155.85    19557.88    358.00 o 
   5   2  -3     7043.65     6613.51    124.96 o 
   7   2  -3     1168.29     1256.70     39.30 o 
   9   2  -3      516.24      548.21     26.08 o 
  11   2  -3      158.23      194.82     25.24 o 
  13   2  -3      404.61      430.57     30.77 o 
  15   2  -3      186.54      187.22     32.63 o 
  17   2  -3      279.00      340.94     35.43 o 
  19   2  -3       45.88       26.71     37.44 o 
   2   3  -3     6797.05     6581.91    145.95 o 
   4   3  -3      641.37      618.42     23.56 o 
   6   3  -3      289.81      346.89     23.31 o 
   8   3  -3     1609.59     1618.69     29.27 o 
  10   3  -3     1500.77     1578.37     33.18 o 
  12   3  -3      925.11      951.09     32.79 o 
  14   3  -3       58.20       29.06     25.01 o 
  16   3  -3      197.67      239.85     33.08 o 
  18   3  -3      301.99      265.36     37.49 o 
   1   4  -3    19594.89    20141.29    462.48 o 
   3   4  -3     2705.48     2795.84     73.83 o 
   5   4  -3      152.30      198.79     21.62 o 
   7   4  -3     1237.04     1347.41     41.59 o 
   9   4  -3      507.26      514.63     26.61 o 
  11   4  -3      105.06      114.90     30.47 o 
  13   4  -3      250.56      243.03     21.42 o 
  15   4  -3       65.04      119.01     29.73 o 
  17   4  -3      173.45      131.63     34.91 o 
  19   4  -3      269.62      196.82     45.43 o 
   2   5  -3     2261.47     2213.30     60.48 o 
   4   5  -3      268.61      310.64     20.16 o 
   6   5  -3     1731.40     1838.98     40.81 o 
   8   5  -3     3519.04     3553.93     81.18 o 
  10   5  -3      708.16      673.02     33.38 o 
  12   5  -3     1772.45     1776.31     37.04 o 
  14   5  -3      339.32      344.38     34.18 o 
  16   5  -3       53.45       66.84     36.13 o 
  18   5  -3       49.54       37.06     42.89 o 
   1   6  -3     3245.42     3325.88     75.56 o 
   3   6  -3      647.90      680.11     24.35 o 
   5   6  -3      189.54      207.71     22.92 o 
   7   6  -3      958.26     1014.16     30.16 o 
   9   6  -3      490.08      529.80     37.48 o 
  11   6  -3     1916.48     2062.30     38.25 o 
  13   6  -3      107.09      122.39     27.37 o 
  15   6  -3      388.63      332.57     46.11 o 
  17   6  -3       65.39       87.39     43.29 o 
  19   6  -3      680.41      506.21     97.93 o 
   2   7  -3      251.03      273.18     24.64 o 
   4   7  -3     1405.89     1608.77     39.74 o 
   6   7  -3     1090.25     1153.40     27.77 o 
   8   7  -3     1526.32     1652.01     37.94 o 
  10   7  -3     1502.00     1583.61     37.82 o 
  12   7  -3     1358.84     1332.92     37.81 o 
  14   7  -3       23.01       54.33     39.85 o 
  16   7  -3       73.59       60.39     40.81 o 
  18   7  -3        9.10       26.27     47.04 o 
   1   8  -3     6689.00     7440.04    228.46 o 
   3   8  -3     2002.79     2055.96     39.17 o 
   5   8  -3     2033.28     2122.53     62.17 o 
   7   8  -3      198.94      152.72     31.56 o 
   9   8  -3      874.31     1018.47     40.81 o 
  11   8  -3      123.62      118.75     30.16 o 
  13   8  -3       91.22       36.84     35.74 o 
  15   8  -3      172.35      197.20     30.87 o 
  17   8  -3       89.63      161.91     48.16 o 
   2   9  -3       48.07       59.98     18.22 o 
   4   9  -3     1669.37     1718.96     49.72 o 
   6   9  -3      876.95      861.36     26.95 o 
   8   9  -3      201.43      206.42     29.11 o 
  10   9  -3      734.14      792.30     33.22 o 
  12   9  -3      711.31      710.02     38.01 o 
  14   9  -3      229.02      189.40     35.46 o 
  16   9  -3       44.31       74.00     40.59 o 
  18   9  -3       26.56        3.70     43.50 o 
   1  10  -3      786.39      776.87     21.40 o 
   3  10  -3     1741.63     1618.66     52.42 o 
   5  10  -3     1100.09     1011.33     35.99 o 
   7  10  -3      623.02      706.23     40.07 o 
   9  10  -3       57.68       34.19     31.81 o 
  11  10  -3      228.45      215.62     34.26 o 
  13  10  -3      126.24      126.89     36.40 o 
  15  10  -3      731.82      795.41     64.16 o 
  17  10  -3       55.90       43.83     34.41 o 
   2  11  -3      284.34      284.15     23.13 o 
   4  11  -3     1044.29      950.06     35.87 o 
   6  11  -3      771.54      717.54     31.47 o 
   8  11  -3       92.23       96.84     36.57 o 
  10  11  -3      279.19      242.58     28.54 o 
  12  11  -3      481.44      426.28     50.10 o 
  14  11  -3       92.43       69.45     39.42 o 
  16  11  -3       24.53      -17.90     59.09 o 
   1  12  -3      139.52      131.41     26.14 o 
   3  12  -3     1887.47     1866.88     50.83 o 
   5  12  -3     3013.74     3151.70     95.60 o 
   7  12  -3      227.29      212.75     34.72 o 
   9  12  -3      392.92      442.19     35.53 o 
  11  12  -3       19.30       48.67     37.49 o 
  13  12  -3      305.44      242.09     52.21 o 
  15  12  -3      162.86      154.95     47.20 o 
   2  13  -3      190.28      206.93     25.89 o 
   4  13  -3      263.58      275.59     33.34 o 
   6  13  -3      114.89      139.27     29.24 o 
   8  13  -3      804.24      751.72     42.82 o 
  10  13  -3      306.56      424.75     54.70 o 
  12  13  -3       86.38       39.45     40.22 o 
  14  13  -3       94.05      168.81    136.31 o 
  16  13  -3        7.47      -35.85     46.87 o 
   1  14  -3      257.40      253.44     28.09 o 
   3  14  -3      241.60      204.30     28.19 o 
   5  14  -3      553.23      517.80     30.39 o 
   7  14  -3       17.75      -28.70     29.51 o 
   9  14  -3      396.95      298.64     41.49 o 
  11  14  -3      243.50      200.63     50.06 o 
  13  14  -3      188.81      139.70     48.05 o 
  15  14  -3      136.28      169.60     67.89 o 
   2  15  -3     1205.97     1280.87     32.68 o 
   4  15  -3      232.66      232.19     29.60 o 
   6  15  -3      944.31      985.44     38.44 o 
   8  15  -3      387.55      452.43     40.65 o 
  10  15  -3      281.49      276.52     49.01 o 
  12  15  -3      117.90       40.20     59.19 o 
  14  15  -3       71.58       28.00     55.46 o 
   1  16  -3      235.41      215.77     26.07 o 
   3  16  -3      609.89      606.36     30.69 o 
   5  16  -3      377.84      504.04     44.86 o 
   7  16  -3       24.18        5.96     48.37 o 
   9  16  -3       24.26      -13.50     73.99 o 
  11  16  -3      124.50      156.62     41.78 o 
  13  16  -3       64.41       -8.10     57.46 o 
   2  17  -3       29.07       34.98     31.24 o 
   4  17  -3      721.55      701.85     42.34 o 
   6  17  -3       19.68       43.58     33.56 o 
   8  17  -3       22.92       18.60     38.05 o 
  10  17  -3      359.37      334.38     41.32 o 
  12  17  -3       93.61      -20.84     67.70 o 
   1  18  -3      332.72      328.18     26.47 o 
   3  18  -3       78.33       62.86     28.13 o 
   5  18  -3       61.92       81.92     29.50 o 
   7  18  -3       17.30        1.26     71.85 o 
   9  18  -3       10.19        8.51     52.32 o 
  11  18  -3       18.77       89.45     54.75 o 
   2  19  -3       36.03       59.79     26.14 o 
   4  19  -3       53.40       44.71     30.22 o 
   6  19  -3      772.76      774.10     41.81 o 
   8  19  -3      100.83       71.66     39.64 o 
  10  19  -3      135.98      100.77     42.68 o 
   1  20  -3      271.05      222.01     30.48 o 
   3  20  -3        1.29       -4.30     35.41 o 
   5  20  -3      314.56      312.38     31.73 o 
   7  20  -3      240.24      222.99     41.83 o 
   9  20  -3       30.44       54.88     53.61 o 
   2  21  -3      106.69      113.05     32.50 o 
   4  21  -3       95.70       93.61     30.64 o 
   6  21  -3       89.13      101.93     41.94 o 
   1  22  -3      165.18      167.97     38.21 o 
   3  22  -3       61.01       59.72     35.21 o 
   5  22  -3      125.49      127.49     43.98 o 
   0   0  -2    16292.02    12933.23    170.52 o 
   2   0  -2    20439.42    18199.31    729.11 o 
   4   0  -2    25230.24    29039.13    919.48 o 
   6   0  -2     8452.83     7870.70     85.18 o 
   8   0  -2     7634.14     8357.17    130.41 o 
  10   0  -2     2110.16     2272.81     55.26 o 
  12   0  -2     1902.38     2001.56     51.32 o 
  14   0  -2     1077.47     1215.96     43.93 o 
  16   0  -2     1669.83     1566.91     50.70 o 
  18   0  -2      556.53      649.22     53.80 o 
   3   1  -2    10111.03     9338.36    261.70 o 
   5   1  -2     5060.23     4032.11     75.04 o 
   7   1  -2     9422.52     9292.48     76.28 o 
   9   1  -2      627.76      541.20     24.60 o 
  11   1  -2      927.68      933.67     30.39 o 
  13   1  -2      667.55      732.40     26.62 o 
  15   1  -2     1527.75     1486.30     37.00 o 
  17   1  -2      208.67      218.23     35.46 o 
  19   1  -2      135.08      159.91     39.45 o 
   0   2  -2    36518.23    34553.58    269.07 o 
   4   2  -2    25036.13    23025.05    491.91 o 
   6   2  -2     6263.34     5834.96     48.07 o 
   8   2  -2     7036.14     6797.75     56.87 o 
  10   2  -2     1622.95     1643.98     27.46 o 
  12   2  -2     1402.21     1429.54     31.59 o 
  14   2  -2      512.73      571.17     28.97 o 
  16   2  -2     2252.20     2275.62     38.06 o 
  18   2  -2      110.47      131.86     33.60 o 
   1   3  -2      388.33      394.80     29.89 o 
   3   3  -2      270.21      188.97     27.58 o 
   5   3  -2     2290.26     2591.65     63.11 o 
   7   3  -2     8704.13     9117.89    126.11 o 
   9   3  -2     1472.38     1365.81     27.77 o 
  11   3  -2      261.08      266.02     32.94 o 
  13   3  -2       52.50       75.66     24.67 o 
  15   3  -2      667.51      660.27     31.05 o 
  17   3  -2      135.22      134.02     34.24 o 
  19   3  -2      214.96      206.41     39.78 o 
   0   4  -2    27276.70    27651.41    957.34 o 
   2   4  -2     1877.07     1165.69     32.11 o 
   4   4  -2     1796.45     2371.84     44.53 o 
   6   4  -2     1219.00      939.37     35.53 o 
   8   4  -2      198.69      295.42     24.81 o 
  10   4  -2      745.29      762.06     34.85 o 
  12   4  -2       30.87       38.60     31.24 o 
  14   4  -2      580.66      536.22     29.72 o 
  16   4  -2     1648.81     1670.66     37.92 o 
  18   4  -2      193.31      211.97     31.09 o 
   1   5  -2      518.80      402.32     24.87 o 
   3   5  -2      676.39      531.14     26.79 o 
   5   5  -2     1972.06     2243.03     50.17 o 
   7   5  -2    11484.44    11201.68    254.56 o 
   9   5  -2     2168.40     1966.45     47.70 o 
  11   5  -2      501.06      516.67     30.98 o 
  13   5  -2     1852.16     1985.63     32.74 o 
  15   5  -2      447.52      527.19     31.52 o 
  17   5  -2      228.09      247.63     39.81 o 
  19   5  -2      113.77      111.81     35.48 o 
   0   6  -2     8828.77     8182.86    342.90 o 
   2   6  -2     4179.98     3378.96     76.00 o 
   4   6  -2      300.52      227.60     24.33 o 
   6   6  -2     2499.35     2142.67     37.65 o 
   8   6  -2     1382.62     1219.62     31.44 o 
  10   6  -2      170.28      165.43     38.29 o 
  12   6  -2      225.44      262.95     31.41 o 
  14   6  -2      592.17      635.42     48.47 o 
  16   6  -2     1140.63     1150.36     38.05 o 
  18   6  -2      134.27      124.13     36.38 o 
   1   7  -2     9559.30     9015.90    219.92 o 
   3   7  -2     1290.37     1368.72     31.31 o 
   5   7  -2     3845.25     3513.21     42.59 o 
   7   7  -2     1180.92     1090.70     29.32 o 
   9   7  -2     2592.40     2781.56     68.80 o 
  11   7  -2      170.13      147.35     36.06 o 
  13   7  -2      967.23      990.94     29.90 o 
  15   7  -2     1789.77     1707.19     47.61 o 
  17   7  -2      444.25      414.66     35.30 o 
  19   7  -2      362.78      307.46     55.04 o 
   0   8  -2    14315.49    14662.44    467.03 o 
   2   8  -2     5948.16     5758.19    126.88 o 
   4   8  -2     2369.86     2113.36     39.35 o 
   6   8  -2     6810.34     6846.60     59.10 o 
   8   8  -2     2846.78     2889.70     81.68 o 
  10   8  -2     1899.89     2000.82     43.29 o 
  12   8  -2       66.44       52.00     29.73 o 
  14   8  -2      527.12      542.54     37.53 o 
  16   8  -2      483.67      515.29     40.43 o 
  18   8  -2       30.26       14.41     44.21 o 
   1   9  -2     3636.95     3722.79    107.66 o 
   3   9  -2     5107.29     5101.29    106.91 o 
   5   9  -2       92.43       74.45     23.60 o 
   7   9  -2     2701.89     2936.47     49.22 o 
   9   9  -2     4357.80     4425.76    117.26 o 
  11   9  -2      458.05      415.69     37.59 o 
  13   9  -2     3047.84     3277.26    102.85 o 
  15   9  -2     1834.73     1810.53     62.93 o 
  17   9  -2      654.20      547.82     57.60 o 
   0  10  -2      874.36      791.78     34.73 o 
   2  10  -2     2286.03     1984.84     70.05 o 
   4  10  -2     1571.82     1212.38     44.06 o 
   6  10  -2     4093.94     4038.47     89.31 o 
   8  10  -2     5325.49     5415.51    134.02 o 
  10  10  -2     1312.42     1306.92     37.06 o 
  12  10  -2      138.75      186.37     40.47 o 
  14  10  -2      279.24      249.96     49.17 o 
  16  10  -2      225.13      239.17     57.06 o 
   1  11  -2     1087.97     1097.66     42.30 o 
   3  11  -2     2765.73     2733.62     91.30 o 
   5  11  -2      405.28      467.32     29.47 o 
   7  11  -2     3154.69     3060.34     44.10 o 
   9  11  -2     2170.92     2411.69    109.66 o 
  11  11  -2      412.97      447.41     98.09 o 
  13  11  -2     1215.61     1171.75     44.96 o 
  15  11  -2      159.37      260.53    111.79 o 
  17  11  -2      380.36      385.32     75.22 o 
   0  12  -2     2080.10     2001.95     90.15 o 
   2  12  -2     2151.28     2368.77     66.26 o 
   4  12  -2      512.28      593.48     31.36 o 
   6  12  -2      965.46     1020.77     41.56 o 
   8  12  -2      147.58      217.91     36.67 o 
  10  12  -2      909.76     1034.10    118.65 o 
  12  12  -2       57.10       82.15     52.27 o 
  14  12  -2      987.80      947.24     59.75 o 
  16  12  -2      683.29      733.74     57.32 o 
   1  13  -2      469.69      522.40     27.62 o 
   3  13  -2      842.06      919.37     33.39 o 
   5  13  -2      981.66      938.26     33.22 o 
   7  13  -2      459.73      611.41     43.52 o 
   9  13  -2     4084.39     4344.30     44.09 o 
  11  13  -2       87.66      110.85     72.36 o 
  13  13  -2      742.27      818.42     49.08 o 
  15  13  -2      875.65      845.51     49.07 o 
   0  14  -2     2044.36     2060.79     42.83 o 
   2  14  -2     1179.44     1360.73     32.93 o 
   4  14  -2      777.59      741.54     38.89 o 
   6  14  -2      637.14      735.57     36.62 o 
   8  14  -2      789.47      811.43     35.68 o 
  10  14  -2      117.86      147.34     41.37 o 
  12  14  -2      544.50      550.02     36.52 o 
  14  14  -2      344.71      304.21     47.64 o 
   1  15  -2     1013.06     1144.57     29.37 o 
   3  15  -2     1103.11     1233.19     36.83 o 
   5  15  -2      624.70      624.26     29.94 o 
   7  15  -2     1722.21     1860.71     91.32 o 
   9  15  -2      609.26      767.53     41.90 o 
  11  15  -2      389.10      334.17     49.84 o 
  13  15  -2      266.82      207.75     41.83 o 
  15  15  -2       94.31       30.62     48.64 o 
   0  16  -2      712.60      705.78     51.58 o 
   2  16  -2      440.59      465.26     22.64 o 
   4  16  -2      207.25      203.64     27.23 o 
   6  16  -2     2173.16     2119.53     58.22 o 
   8  16  -2     1288.20     1206.83     43.78 o 
  10  16  -2      861.59      859.85     74.76 o 
  12  16  -2      182.57      160.09     41.52 o 
  14  16  -2      555.96      524.07     56.51 o 
   1  17  -2     2068.71     2066.08     55.18 o 
   3  17  -2     1440.60     1438.94     39.78 o 
   5  17  -2      705.67      692.64     32.94 o 
   7  17  -2     1327.87     1243.26     33.50 o 
   9  17  -2     1385.60     1412.46     43.67 o 
  11  17  -2      606.28      624.66     45.82 o 
  13  17  -2      782.70      593.97     78.56 o 
   0  18  -2     3502.41     3366.08    184.57 o 
   2  18  -2      487.14      547.66     38.69 o 
   4  18  -2      751.50      717.62     31.97 o 
   6  18  -2     1195.11     1160.37     32.60 o 
   8  18  -2      637.62      617.79     37.22 o 
  10  18  -2      807.18      810.07     55.38 o 
  12  18  -2      336.16      328.22     54.91 o 
   1  19  -2     1795.69     1837.91     60.30 o 
   3  19  -2     1193.21     1157.95     32.89 o 
   5  19  -2      379.94      428.23     36.07 o 
   7  19  -2      663.58      631.12     47.33 o 
   9  19  -2      252.34      206.46     46.22 o 
  11  19  -2      298.09      224.57     58.33 o 
   0  20  -2      505.19      515.11     41.38 o 
   2  20  -2      273.23      253.51     30.80 o 
   4  20  -2      143.62      129.35     32.30 o 
   6  20  -2      270.82      268.14     39.90 o 
   8  20  -2      528.12      464.09     43.39 o 
   1  21  -2      166.00      172.05     32.40 o 
   3  21  -2       80.13      116.61     36.49 o 
   5  21  -2      168.43      165.25     34.27 o 
   7  21  -2      209.30      176.75     80.93 o 
   0  22  -2      887.81      920.54     68.14 o 
   2  22  -2      232.39      214.44     35.48 o 
   4  22  -2       42.74       39.97     36.18 o 
   6  22  -2       86.00       78.49    117.17 o 
   1  23  -2       48.31       63.19     44.78 o 
   2   1  -1     3250.08     2690.98     63.86 o 
   4   1  -1    45844.63    50216.80    300.78 o 
   6   1  -1     2025.11     1985.46     37.95 o 
   8   1  -1      773.89      809.80     30.65 o 
  10   1  -1      209.57      207.91     23.60 o 
  12   1  -1      123.81      163.59     31.90 o 
  14   1  -1       92.88       82.79     23.53 o 
  16   1  -1       14.72       32.85     28.42 o 
  18   1  -1      242.57      235.12     31.23 o 
  20   1  -1       29.73        1.91     33.73 o 
   1   2  -1       93.02       57.89     27.76 o 
   3   2  -1     2913.18     2706.63     61.64 o 
   5   2  -1      184.21      186.02     29.53 o 
   7   2  -1      507.42      540.83     29.62 o 
   9   2  -1      310.23      287.76     28.19 o 
  11   2  -1       37.59       62.29     31.96 o 
  13   2  -1       61.62       69.67     30.19 o 
  15   2  -1      235.95      224.70     33.51 o 
  17   2  -1       64.63       80.13     24.31 o 
  19   2  -1      108.53      115.17     34.82 o 
   2   3  -1     3278.14     2959.02     48.84 o 
   4   3  -1     2142.70     2028.99     57.51 o 
   6   3  -1     2321.71     2349.60     35.89 o 
   8   3  -1      479.34      476.79     24.19 o 
  10   3  -1      458.05      511.23     23.66 o 
  12   3  -1      810.69      787.47     28.58 o 
  14   3  -1      241.38      244.90     27.91 o 
  16   3  -1      155.26      150.12     25.54 o 
  18   3  -1      112.04      101.36     29.70 o 
   1   4  -1    12102.35    10923.81    298.26 o 
   3   4  -1      459.53      433.51     42.12 o 
   5   4  -1     3728.75     3648.52     55.29 o 
   7   4  -1      609.71      613.19     27.48 o 
   9   4  -1     2282.65     2431.00     48.17 o 
  11   4  -1     1083.90     1120.71     32.90 o 
  13   4  -1      604.95      586.62     28.75 o 
  15   4  -1       21.73       -2.29     31.04 o 
  17   4  -1        2.56       30.84     30.59 o 
  19   4  -1       36.01        8.12     40.57 o 
   2   5  -1      404.25      342.25     31.97 o 
   4   5  -1      182.59      199.48     32.59 o 
   6   5  -1      814.27      830.43     38.15 o 
   8   5  -1      783.80      861.93     30.17 o 
  10   5  -1     1439.09     1481.97     49.64 o 
  12   5  -1      111.87      116.44     26.21 o 
  14   5  -1       25.00       46.84     36.81 o 
  16   5  -1       51.17       39.58     28.62 o 
  18   5  -1       98.11       85.87     30.31 o 
   1   6  -1    11357.33    10922.36    280.78 o 
   3   6  -1     5604.46     5340.72     53.87 o 
   5   6  -1      223.37      233.25     31.35 o 
   7   6  -1     1717.73     1709.80     76.20 o 
   9   6  -1      712.15      762.42     39.91 o 
  11   6  -1      994.64     1093.44     37.67 o 
  13   6  -1       38.01       27.29     29.86 o 
  15   6  -1       38.58       36.76     25.87 o 
  17   6  -1      113.10       88.26     35.21 o 
  19   6  -1       42.63       65.63     39.18 o 
   2   7  -1     2890.56     3023.07     78.40 o 
   4   7  -1      812.82      758.91     30.94 o 
   6   7  -1      158.88      188.94     26.39 o 
   8   7  -1      163.93      164.01     33.71 o 
  10   7  -1     2095.68     2114.82     41.43 o 
  12   7  -1       52.42       43.11     27.70 o 
  14   7  -1      508.65      583.31     34.08 o 
  16   7  -1      133.72      168.83     32.48 o 
  18   7  -1       19.41       55.88     34.48 o 
   1   8  -1     1582.15     1590.45     35.02 o 
   3   8  -1       20.38       23.58     24.16 o 
   5   8  -1      366.43      420.51     33.17 o 
   7   8  -1      343.76      429.88     36.12 o 
   9   8  -1       17.99       23.55     35.22 o 
  11   8  -1      246.28      286.73     34.24 o 
  13   8  -1      492.24      532.14     33.73 o 
  15   8  -1      130.62      100.21     42.28 o 
  17   8  -1      315.27      299.71     51.78 o 
   2   9  -1      487.55      491.57     27.02 o 
   4   9  -1      377.62      307.15     28.45 o 
   6   9  -1      288.13      299.76     33.97 o 
   8   9  -1      127.65      122.30     48.51 o 
  10   9  -1     1114.46     1228.38     42.21 o 
  12   9  -1      146.48      113.01     29.65 o 
  14   9  -1      101.90       64.34     41.01 o 
  16   9  -1       42.35       19.86     36.56 o 
  18   9  -1       22.20       60.78     42.00 o 
   1  10  -1     2019.91     2206.85     49.65 o 
   3  10  -1     1066.74     1198.34     32.77 o 
   5  10  -1     1587.53     1554.66     39.76 o 
   7  10  -1      431.14      590.54     48.94 o 
   9  10  -1      171.05      188.20     72.71 o 
  11  10  -1      981.87     1003.61     43.22 o 
  13  10  -1      679.19      658.35     51.38 o 
  15  10  -1      284.95      339.13     45.62 o 
  17  10  -1      101.33      149.17     65.86 o 
   2  11  -1       28.09       29.37     21.50 o 
   4  11  -1      377.90      395.04     25.83 o 
   6  11  -1      653.01      627.94     60.80 o 
   8  11  -1     1223.94     1326.75    117.37 o 
  10  11  -1      166.89      204.17     36.10 o 
  12  11  -1     3133.57     3349.04     58.95 o 
  14  11  -1      246.44      251.41     31.38 o 
  16  11  -1      210.23      212.53     42.68 o 
   1  12  -1       69.88      104.44     21.67 o 
   3  12  -1      524.38      553.62     28.36 o 
   5  12  -1      368.31      389.92     31.59 o 
   7  12  -1     1653.00     1740.91    101.08 o 
   9  12  -1     2623.57     2700.41     74.17 o 
  11  12  -1      526.23      518.91     43.69 o 
  13  12  -1     1125.05     1034.36     31.33 o 
  15  12  -1       79.48       34.45     40.48 o 
  17  12  -1      228.86      183.55     43.40 o 
   2  13  -1       68.86       39.28     22.86 o 
   4  13  -1      454.84      473.28     27.22 o 
   6  13  -1      185.68      193.97     32.21 o 
   8  13  -1      380.41      470.71     44.10 o 
  10  13  -1      686.46      690.77     56.47 o 
  12  13  -1      562.39      641.11     57.67 o 
  14  13  -1      425.69      336.46     69.45 o 
  16  13  -1       61.04      143.15     48.18 o 
   1  14  -1      251.57      280.37     23.71 o 
   3  14  -1      695.64      718.51     29.36 o 
   5  14  -1      789.94      739.28     31.97 o 
   7  14  -1     1161.97     1054.54     74.79 o 
   9  14  -1      749.67      809.01     44.76 o 
  11  14  -1     1267.09     1294.60     83.72 o 
  13  14  -1        0.25       -4.76     40.90 o 
  15  14  -1       92.62      118.45     56.08 o 
   2  15  -1      257.72      237.92     25.48 o 
   4  15  -1      261.64      282.63     21.10 o 
   6  15  -1      241.48      267.38     24.06 o 
   8  15  -1      135.70       81.07     31.85 o 
  10  15  -1     2438.38     2421.84     41.79 o 
  12  15  -1        0.64       30.84     37.32 o 
  14  15  -1      249.05      248.65     52.52 o 
   1  16  -1      189.10      223.59     21.07 o 
   3  16  -1       54.97       79.71     22.06 o 
   5  16  -1      278.61      279.51     28.25 o 
   7  16  -1      189.61      191.90     40.67 o 
   9  16  -1        5.52       14.57     34.46 o 
  11  16  -1      119.79       29.84     51.72 o 
  13  16  -1        6.32       11.67     36.90 o 
   2  17  -1      393.35      382.68     28.59 o 
   4  17  -1      192.13      185.32     26.63 o 
   6  17  -1      286.26      357.76     28.19 o 
   8  17  -1        9.35      -38.73     38.73 o 
  10  17  -1       65.00       68.53     36.60 o 
  12  17  -1      395.07      353.52     34.06 o 
   1  18  -1      195.50      207.85     26.92 o 
   3  18  -1      126.72       76.47     24.20 o 
   5  18  -1       38.92       39.71     26.48 o 
   7  18  -1        0.26       11.53     38.25 o 
   9  18  -1       17.37       76.32     35.20 o 
  11  18  -1       51.46      110.64     42.12 o 
   2  19  -1      264.72      214.27     26.02 o 
   4  19  -1       90.65      122.96     25.87 o 
   6  19  -1      587.72      579.59     39.23 o 
   8  19  -1       10.59       17.05     35.45 o 
  10  19  -1       29.08      -12.01     47.06 o 
   1  20  -1      341.51      337.99     30.44 o 
   3  20  -1      114.28       95.44     29.52 o 
   5  20  -1      208.63      134.74     33.27 o 
   7  20  -1       80.35       44.14     39.93 o 
   9  20  -1       20.49       32.53     41.93 o 
   2  21  -1      152.48      170.36     32.20 o 
   4  21  -1      112.28      111.75     32.10 o 
   6  21  -1       72.90      113.58     44.06 o 
   8  21  -1      265.04      312.52     53.51 o 
   1  22  -1      521.31      488.14     32.78 o 
   3  22  -1       40.05       -1.14     37.45 o 
   5  22  -1       92.44       94.46     40.44 o 
   2  23  -1       19.64       17.43     33.82 o 
   2   0   0    14154.72    13473.56    189.60 o 
   6   0   0    44205.99    47199.32    289.96 o 
   8   0   0    10697.09    10448.12     87.38 o 
  10   0   0     4964.61     4558.18     59.72 o 
  12   0   0    12224.32    12760.46     86.56 o 
  14   0   0     3735.94     3841.77    129.44 o 
  16   0   0     7364.69     6981.37    161.56 o 
  18   0   0     1063.87     1124.40     81.95 o 
  20   0   0      414.45      363.10     50.74 o 
   3   1   0    20014.08    18438.98    386.92 o 
   5   1   0     9940.59     8437.40     66.81 o 
   7   1   0    47772.02    52805.40    158.45 o 
   9   1   0     7109.43     6589.14     49.23 o 
  11   1   0    16015.19    16737.12    129.74 o 
  13   1   0     4773.31     5096.04     42.71 o 
  15   1   0     7499.40     7445.27    124.80 o 
  17   1   0     2687.94     2583.95     43.49 o 
  19   1   0     1639.42     1465.30     32.14 o 
   2   2   0     7867.52     7503.46    108.84 o 
   4   2   0    12418.64    11111.25    103.84 o 
   6   2   0    39059.77    40333.38    905.03 o 
   8   2   0    12433.05    11767.36    154.59 o 
  10   2   0    13188.22    13232.92     79.80 o 
  12   2   0     3620.36     3234.26     38.87 o 
  14   2   0     2375.01     2258.31     40.14 o 
  16   2   0     4869.42     4536.67    124.85 o 
  18   2   0     2317.51     2398.11     56.24 o 
  20   2   0       58.15       30.24     35.46 o 
   1   3   0     7529.17     6481.57     76.01 o 
   3   3   0      130.19      122.03     52.93 o 
   5   3   0     3212.56     2543.19     49.56 o 
   7   3   0    27073.29    27338.54    193.04 o 
   9   3   0     2252.69     1999.96     35.77 o 
  11   3   0     5100.70     4962.98    109.04 o 
  13   3   0     3497.32     3502.46     81.98 o 
  15   3   0     4761.99     4544.82    109.33 o 
  17   3   0     2638.43     2412.77     48.62 o 
  19   3   0     2584.81     2388.86     45.09 o 
   2   4   0     1475.86     1179.36     47.19 o 
   4   4   0    13578.90    12882.95    193.25 o 
   6   4   0    28223.02    28968.10    118.24 o 
   8   4   0    21529.51    21214.07    200.25 o 
  10   4   0     6501.55     6130.99    106.33 o 
  12   4   0     8635.56     9026.56    204.70 o 
  14   4   0     1941.98     1949.34     39.97 o 
  16   4   0     4093.98     3988.25     78.15 o 
  18   4   0     1412.98     1452.70     45.92 o 
   1   5   0    32053.08    31765.37    289.62 o 
   3   5   0     7334.96     6455.41     93.21 o 
   5   5   0     9698.79     9107.08    113.28 o 
   7   5   0     5702.20     5274.22    126.49 o 
   9   5   0     8719.06     8275.88    245.02 o 
  11   5   0     5856.24     5820.95    161.27 o 
  13   5   0     4029.87     4155.47    124.85 o 
  15   5   0     7199.10     6988.79     98.83 o 
  17   5   0     1897.66     1928.79     54.48 o 
  19   5   0     1267.19     1145.12    114.08 o 
   0   6   0    31322.15    31396.83    215.76 o 
   2   6   0     5921.70     4643.45     95.44 o 
   4   6   0     9303.32     8778.17    131.32 o 
   6   6   0    20233.35    20410.32    260.24 o 
   8   6   0     9930.90     9231.79    278.27 o 
  10   6   0    10545.86    11393.49    346.05 o 
  12   6   0     3159.63     3232.71     65.09 o 
  14   6   0     4803.91     4829.78    114.73 o 
  16   6   0     5024.01     4850.11     66.62 o 
  18   6   0     1170.37     1146.12     37.89 o 
   1   7   0    27757.86    26174.14    332.93 o 
   3   7   0    48103.78    50793.37   1277.13 o 
   5   7   0     6640.86     5657.89    107.23 o 
   7   7   0    17108.32    17280.85    628.41 o 
   9   7   0     7610.68     7523.75    224.79 o 
  11   7   0      495.99      586.91     47.31 o 
  13   7   0     4053.22     3851.07     67.37 o 
  15   7   0     2149.24     2249.28     36.39 o 
  17   7   0     2035.78     1969.60     50.65 o 
  19   7   0      884.76      735.35     56.91 o 
   0   8   0    44056.54    46816.86    569.06 o 
   2   8   0    53100.79    59802.47    994.08 o 
   4   8   0    11901.84    11839.68    327.85 o 
   6   8   0    14255.85    14961.56    355.67 o 
   8   8   0    10955.40    10570.34    182.13 o 
  10   8   0     8929.89     9160.75     65.38 o 
  12   8   0     5127.52     5197.20     57.60 o 
  14   8   0     7733.29     7996.96     82.91 o 
  16   8   0     5672.06     5991.76    146.17 o 
  18   8   0     1563.81     1549.24     47.01 o 
   1   9   0    19323.03    18947.16    140.79 o 
   3   9   0    10581.92     9494.27    126.60 o 
   5   9   0    12198.04    11421.34    176.07 o 
   7   9   0    17577.75    17010.57    652.37 o 
   9   9   0    21492.20    23545.60    842.52 o 
  11   9   0     2930.64     3161.86     98.92 o 
  13   9   0     9162.88    10027.25    126.02 o 
  15   9   0     2201.36     2224.33     45.01 o 
  17   9   0      820.69      761.55     35.10 o 
   0  10   0     2667.71     2392.22     60.43 o 
   2  10   0    13186.97    12770.24    244.66 o 
   4  10   0     3469.29     3030.29     72.15 o 
   6  10   0    11689.26    11557.88    181.14 o 
   8  10   0     8805.28     9030.87     93.20 o 
  10  10   0     9613.21     9826.96    309.51 o 
  12  10   0     1996.53     2157.22    107.44 o 
  14  10   0     5263.19     5347.04     74.29 o 
  16  10   0     3550.38     3609.92    133.76 o 
  18  10   0      907.22      799.19     44.72 o 
   1  11   0     4562.82     3833.67     40.29 o 
   3  11   0    12906.37    12551.50    172.14 o 
   5  11   0     6927.72     6431.73     97.89 o 
   7  11   0     4425.43     4561.39     91.31 o 
   9  11   0    12532.70    13515.49    208.89 o 
  11  11   0       52.16       -3.38     30.80 o 
  13  11   0     1498.18     1428.21     50.09 o 
  15  11   0     2430.57     2485.37     82.85 o 
  17  11   0      862.69      839.34     69.22 o 
   0  12   0     8532.96     8632.41     81.92 o 
   2  12   0    13130.33    13286.56    146.34 o 
   4  12   0     4610.29     4490.49     98.72 o 
   6  12   0     8396.91     8718.31    190.81 o 
   8  12   0    12500.88    12829.56    199.46 o 
  10  12   0     2042.19     2299.03     70.64 o 
  12  12   0     3484.73     3858.41     45.10 o 
  14  12   0     3654.69     3868.56     55.21 o 
  16  12   0     2577.02     2573.47    101.01 o 
   1  13   0    13784.92    14080.51    149.57 o 
   3  13   0     9935.74     9960.58    114.94 o 
   5  13   0     1226.26     1193.69     33.99 o 
   7  13   0     5480.62     5593.29    124.10 o 
   9  13   0     5151.48     5327.93    123.22 o 
  11  13   0      772.51      814.15     49.74 o 
  13  13   0     9707.67     9657.59    133.40 o 
  15  13   0     2433.92     2423.31    119.14 o 
   0  14   0     3997.82     4137.08     92.47 o 
   2  14   0    10788.21    11019.59    128.68 o 
   4  14   0     3372.21     3428.27     49.33 o 
   6  14   0     5139.54     5214.80     56.05 o 
   8  14   0     3036.16     3200.95     42.04 o 
  10  14   0     6675.71     6959.04     45.81 o 
  12  14   0      361.49      446.34     30.09 o 
  14  14   0     3192.62     3341.95     72.08 o 
  16  14   0     1426.30     1315.12     63.36 o 
   1  15   0     3228.34     3603.87     33.40 o 
   3  15   0     4201.24     4605.35     54.61 o 
   5  15   0     2146.48     2139.01     60.94 o 
   7  15   0     2729.13     2464.73     55.95 o 
   9  15   0     4070.17     4062.74    176.87 o 
  11  15   0      161.62      139.47     35.77 o 
  13  15   0     1635.44     1599.87     37.69 o 
  15  15   0     1924.53     1997.81     95.49 o 
   0  16   0     8162.40     8122.80     67.52 o 
   2  16   0     3513.51     3833.24     45.53 o 
   4  16   0     4199.59     4114.90     61.93 o 
   6  16   0     6421.77     6605.13    102.46 o 
   8  16   0     7045.61     7405.11    152.10 o 
  10  16   0     1718.27     1875.23     74.27 o 
  12  16   0     2623.32     2824.55     48.45 o 
  14  16   0     1655.85     1824.22     94.23 o 
   1  17   0     3552.71     3576.82     38.29 o 
   3  17   0     3900.75     3872.43     64.93 o 
   5  17   0     4227.66     4084.95     41.25 o 
   7  17   0     6950.97     7089.03     92.67 o 
   9  17   0     7425.46     7207.51    115.55 o 
  11  17   0     3162.76     3361.30    155.37 o 
  13  17   0     3909.13     3734.76     80.44 o 
   0  18   0     8364.35     8977.17    166.06 o 
   2  18   0    12405.44    12192.79    187.66 o 
   4  18   0     4653.99     4775.15     99.33 o 
   6  18   0     3776.85     3764.82     38.25 o 
   8  18   0     4123.62     4422.97     62.60 o 
  10  18   0     1596.20     1627.08     52.31 o 
  12  18   0     2100.16     2132.51     93.62 o 
   1  19   0     4298.14     4127.72     50.43 o 
   3  19   0     2474.84     2477.81     55.88 o 
   5  19   0     3136.54     2983.40     39.94 o 
   7  19   0     2960.44     2989.65     52.77 o 
   9  19   0     1808.50     1865.27     67.05 o 
  11  19   0     1199.74     1039.61     56.92 o 
   0  20   0     4581.79     4430.95     98.93 o 
   2  20   0     1517.21     1631.77     31.89 o 
   4  20   0     2668.32     2781.86     55.21 o 
   6  20   0     2969.65     2924.25     38.62 o 
   8  20   0     1593.89     1444.80     60.02 o 
  10  20   0     1722.34     1722.34     95.98 o 
   1  21   0     2836.11     2943.86     46.91 o 
   3  21   0     1474.28     1453.82     30.88 o 
   5  21   0     1290.06     1199.77     38.84 o 
   7  21   0     1849.02     1775.09     43.81 o 
   0  22   0     2954.38     2967.76    103.59 o 
   2  22   0      880.13      880.21     36.62 o 
   4  22   0      998.04     1072.68     53.20 o 
   6  22   0     1502.13     1308.13     52.01 o 
   1  23   0      850.35      705.02     33.76 o 
   3  23   0     1133.82     1067.22     69.91 o 
   2   1   1     3249.87     2684.51     42.82 o 
   4   1   1    45842.71    50020.21    423.91 o 
   6   1   1     2026.14     1980.52     35.10 o 
   8   1   1      774.25      791.25     26.39 o 
  10   1   1      209.59      210.17     22.14 o 
  12   1   1      123.59      137.08     26.62 o 
  14   1   1       93.01       83.39     21.83 o 
  16   1   1       14.78       -6.80     26.83 o 
  18   1   1      242.87      253.55     31.06 o 
  20   1   1       29.80      -28.05     35.56 o 
   1   2   1       92.88       67.36     28.48 o 
   3   2   1     2913.70     2611.22     44.98 o 
   5   2   1      183.81      188.74     25.60 o 
   7   2   1      506.77      511.32     22.74 o 
   9   2   1      310.75      307.46     22.10 o 
  11   2   1       37.63       67.28     24.94 o 
  13   2   1       61.94       66.91     23.23 o 
  15   2   1      236.23      192.50     28.15 o 
  17   2   1       64.88       56.85     25.84 o 
  19   2   1      108.42      100.63     34.37 o 
   2   3   1     3278.81     2988.50     51.20 o 
   4   3   1     2143.20     1992.38     42.62 o 
   6   3   1     2323.13     2325.24     33.34 o 
   8   3   1      479.67      496.99     23.14 o 
  10   3   1      458.72      496.27     23.64 o 
  12   3   1      809.57      779.36     25.54 o 
  14   3   1      241.83      244.33     23.94 o 
  16   3   1      154.83      136.88     25.25 o 
  18   3   1      111.87      104.58     29.92 o 
   1   4   1    12102.99    11030.25     96.34 o 
   3   4   1      459.17      393.51     33.21 o 
   5   4   1     3727.83     3715.81     84.07 o 
   7   4   1      608.93      616.14     24.36 o 
   9   4   1     2281.30     2325.81     35.08 o 
  11   4   1     1084.55     1050.72     27.75 o 
  13   4   1      603.70      610.70     26.04 o 
  15   4   1       21.75       10.39     25.62 o 
  17   4   1        2.48      -30.33     30.33 o 
  19   4   1       35.64       -8.32     37.76 o 
   2   5   1      404.26      338.29     28.11 o 
   4   5   1      182.44      193.84     29.88 o 
   6   5   1      815.28      842.51     28.74 o 
   8   5   1      782.77      860.77     24.83 o 
  10   5   1     1440.54     1428.55     31.66 o 
  12   5   1      112.11      119.47     26.59 o 
  14   5   1       25.29       33.92     22.03 o 
  16   5   1       51.45       53.04     26.75 o 
  18   5   1       97.60       65.19     30.48 o 
   1   6   1    11357.48    10559.57     72.39 o 
   3   6   1     5606.78     5515.84     57.19 o 
   5   6   1      223.70      252.81     22.57 o 
   7   6   1     1716.57     1651.20     32.89 o 
   9   6   1      712.87      798.09     28.29 o 
  11   6   1      992.81     1018.96     30.87 o 
  13   6   1       37.63       61.03     24.13 o 
  15   6   1       38.80       32.37     26.16 o 
  17   6   1      113.21      108.54     33.06 o 
  19   6   1       42.79       59.78     42.17 o 
   2   7   1     2889.92     2941.49     42.30 o 
   4   7   1      812.77      783.42     27.33 o 
   6   7   1      158.30      182.73     25.04 o 
   8   7   1      163.85      173.03     24.84 o 
  10   7   1     2097.84     2076.69     44.56 o 
  12   7   1       51.93       44.87     26.31 o 
  14   7   1      510.14      544.75     29.48 o 
  16   7   1      133.24      102.99     36.58 o 
  18   7   1       19.22       89.34     39.54 o 
   1   8   1     1582.31     1518.91     27.29 o 
   3   8   1       20.45       17.42     24.66 o 
   5   8   1      367.37      416.31     23.81 o 
   7   8   1      344.37      335.32     28.17 o 
   9   8   1       18.10      -12.33     30.66 o 
  11   8   1      246.39      291.60     30.42 o 
  13   8   1      490.64      525.06     37.03 o 
  15   8   1      130.79      107.18     33.62 o 
  17   8   1      315.91      307.42     47.99 o 
   2   9   1      487.64      439.22     21.92 o 
   4   9   1      378.55      353.07     21.41 o 
   6   9   1      288.49      311.58     25.23 o 
   8   9   1      126.81      104.84     29.43 o 
  10   9   1     1114.85     1121.59     41.68 o 
  12   9   1      145.30      168.72     31.71 o 
  14   9   1      101.98      115.93     32.55 o 
  16   9   1       43.09      -34.84     47.28 o 
  18   9   1       22.50      -24.94     39.65 o 
   1  10   1     2019.82     2107.20     26.48 o 
   3  10   1     1067.20     1200.87     24.66 o 
   5  10   1     1587.76     1518.63     27.44 o 
   7  10   1      431.81      507.11     29.68 o 
   9  10   1      169.88      170.45     40.37 o 
  11  10   1      985.57      941.88     30.58 o 
  13  10   1      678.31      671.09     74.55 o 
  15  10   1      286.25      380.22     72.10 o 
  17  10   1      101.59       78.10     47.01 o 
   2  11   1       28.12       30.86     21.30 o 
   4  11   1      378.62      399.88     21.95 o 
   6  11   1      651.15      645.15     28.77 o 
   8  11   1     1222.92     1290.83     46.28 o 
  10  11   1      165.55      204.94     51.71 o 
  12  11   1     3130.43     3315.68     61.55 o 
  14  11   1      246.77      234.93     58.93 o 
  16  11   1      208.99      216.21     48.04 o 
   1  12   1       70.04      108.42     21.09 o 
   3  12   1      523.61      543.58     26.30 o 
   5  12   1      367.13      361.46     26.84 o 
   7  12   1     1652.14     1688.69     34.42 o 
   9  12   1     2627.60     2715.23     39.42 o 
  11  12   1      524.16      512.37     43.42 o 
  13  12   1     1128.12     1009.53     31.85 o 
  15  12   1       78.82       52.28     37.63 o 
  17  12   1      227.62      166.76     43.60 o 
   2  13   1       68.82       49.95     22.80 o 
   4  13   1      453.94      439.88     23.75 o 
   6  13   1      186.08      214.84     31.66 o 
   8  13   1      378.53      453.38     44.55 o 
  10  13   1      685.72      775.63     75.92 o 
  12  13   1      563.32      631.91    100.55 o 
  14  13   1      422.83      345.00     66.79 o 
  16  13   1       61.91       44.73     49.27 o 
   1  14   1      251.56      248.03     24.55 o 
   3  14   1      696.24      678.99     24.32 o 
   5  14   1      791.71      776.55     28.37 o 
   7  14   1     1164.32     1154.56     27.66 o 
   9  14   1      748.88      798.92     49.11 o 
  11  14   1     1269.47     1241.65     32.82 o 
  13  14   1        0.18       -7.82     50.42 o 
  15  14   1       93.69      125.12     57.06 o 
   2  15   1      257.93      227.54     25.46 o 
   4  15   1      260.82      257.34     20.44 o 
   6  15   1      240.21      280.90     22.36 o 
   8  15   1      136.82      102.65     32.47 o 
  10  15   1     2437.51     2517.84     41.43 o 
  12  15   1        0.58      -25.06     48.37 o 
  14  15   1      250.63      270.51     52.85 o 
   1  16   1      189.20      198.59     22.28 o 
   3  16   1       55.20       98.28     21.80 o 
   5  16   1      279.22      336.92     26.50 o 
   7  16   1      190.40      212.38     31.38 o 
   9  16   1        5.78       25.06     28.36 o 
  11  16   1      118.49       40.55     41.37 o 
  13  16   1        6.23       44.66     36.72 o 
   2  17   1      392.94      387.91     27.94 o 
   4  17   1      192.12      207.80     25.43 o 
   6  17   1      284.90      348.28     29.17 o 
   8  17   1        9.42        2.58     34.24 o 
  10  17   1       64.28      156.69     51.02 o 
  12  17   1      395.72      383.81     71.62 o 
   1  18   1      195.67      199.56     26.69 o 
   3  18   1      126.27       79.72     27.43 o 
   5  18   1       38.35       16.63     26.41 o 
   7  18   1        0.25       15.01     30.17 o 
   9  18   1       16.81      -36.43     36.43 o 
  11  18   1       51.34       94.50     38.36 o 
   2  19   1      265.06      254.11     25.51 o 
   4  19   1       90.06       91.65     27.31 o 
   6  19   1      589.26      560.55     39.94 o 
   8  19   1       10.25       86.95     39.19 o 
  10  19   1       28.33       69.25     77.23 o 
   1  20   1      341.43      414.24     32.17 o 
   3  20   1      113.95      107.55     29.99 o 
   5  20   1      207.78      195.49     30.72 o 
   7  20   1       79.64       74.83     32.53 o 
   9  20   1       20.87       -5.16     47.10 o 
   2  21   1      152.61      122.13     32.18 o 
   4  21   1      113.05      106.59     27.82 o 
   6  21   1       73.59      121.51     42.36 o 
   8  21   1      266.96      219.24     47.08 o 
   1  22   1      521.16      489.22     35.87 o 
   3  22   1       40.12       89.18     38.52 o 
   5  22   1       92.53      106.33     42.98 o 
   2  23   1       19.60       11.38     36.96 o 
   0   0   2    16440.60    13348.52    176.70 o 
   2   0   2    20606.91    18563.79    724.42 o 
   4   0   2    23904.39    27682.97    783.74 o 
   6   0   2     8596.60     7718.09    211.17 o 
   8   0   2     7188.14     7512.33     90.38 o 
  10   0   2     2067.96     2128.98     45.36 o 
  12   0   2     1952.84     2041.78     78.89 o 
  14   0   2     1236.28     1328.61     38.43 o 
  16   0   2     1602.83     1517.13     42.96 o 
  18   0   2      617.85      621.51     36.51 o 
   3   1   2     9978.92     9320.10    191.21 o 
   5   1   2     4752.66     3780.48     43.36 o 
   7   1   2     9149.15     8831.97    120.60 o 
   9   1   2      589.25      460.20     21.19 o 
  11   1   2      926.37      862.08     27.48 o 
  13   1   2      720.19      770.98     28.38 o 
  15   1   2     1566.40     1504.31     42.41 o 
  17   1   2      252.24      214.94     23.47 o 
  19   1   2      162.52      155.98     36.83 o 
   0   2   2    36673.03    36262.50    264.99 o 
   4   2   2    26380.37    24107.94    365.84 o 
   6   2   2     6250.22     5602.20     78.31 o 
   8   2   2     7521.91     7198.19     42.97 o 
  10   2   2     1689.79     1687.46     25.88 o 
  12   2   2     1445.04     1445.02     26.17 o 
  14   2   2      430.43      476.28     24.40 o 
  16   2   2     2338.35     2262.93     40.95 o 
  18   2   2       95.63       96.30     30.84 o 
   1   3   2      421.58      501.37     28.35 o 
   3   3   2      232.63      206.09     25.97 o 
   5   3   2     2664.17     3000.26     42.99 o 
   7   3   2     8995.66     9175.43    132.18 o 
   9   3   2     1610.93     1488.02     26.18 o 
  11   3   2      257.40      301.41     26.55 o 
  13   3   2       88.25      101.19     22.86 o 
  15   3   2      609.52      589.94     28.51 o 
  17   3   2      106.12      102.87     30.27 o 
  19   3   2      231.05      218.71     35.28 o 
   0   4   2    27053.80    26897.32    472.28 o 
   2   4   2     2259.11     1460.71     29.39 o 
   4   4   2     1520.43     2115.75     33.75 o 
   6   4   2     1442.14     1105.85     28.06 o 
   8   4   2      209.20      256.86     22.45 o 
  10   4   2      809.20      781.36     30.44 o 
  12   4   2       63.74       37.66     26.77 o 
  14   4   2      611.87      561.74     24.67 o 
  16   4   2     1554.16     1505.63     30.12 o 
  18   4   2      170.40      130.57     32.36 o 
   1   5   2      400.42      337.33     24.48 o 
   3   5   2      678.49      551.63     24.88 o 
   5   5   2     1858.52     2162.29     32.50 o 
   7   5   2    11153.03    10933.75    116.46 o 
   9   5   2     2236.63     2006.01     29.16 o 
  11   5   2      420.82      450.93     27.26 o 
  13   5   2     1863.51     1911.63     27.49 o 
  15   5   2      442.33      446.12     26.30 o 
  17   5   2      225.96      219.60     33.80 o 
  19   5   2      108.26      110.29     37.00 o 
   0   6   2     8689.94     7951.58     62.55 o 
   2   6   2     4613.50     3643.72     36.28 o 
   4   6   2      454.11      356.68     21.89 o 
   6   6   2     2595.84     2202.45     40.44 o 
   8   6   2     1442.15     1194.11     32.12 o 
  10   6   2      218.25      164.48     33.63 o 
  12   6   2      237.51      271.54     25.17 o 
  14   6   2      696.40      697.31     31.49 o 
  16   6   2     1212.76     1151.28     29.15 o 
  18   6   2      192.08      128.66     33.43 o 
   1   7   2     9344.46     8720.59     69.59 o 
   3   7   2     1449.48     1558.84     28.48 o 
   5   7   2     3793.11     3571.26     34.06 o 
   7   7   2     1091.96      954.95     36.45 o 
   9   7   2     2668.16     2786.08     83.28 o 
  11   7   2       92.79      111.75     34.72 o 
  13   7   2     1057.71      984.88     27.98 o 
  15   7   2     1825.27     1770.54     52.88 o 
  17   7   2      525.14      521.66     38.98 o 
  19   7   2      386.58      229.80     57.23 o 
   0   8   2    14109.10    14001.67    188.06 o 
   2   8   2     6081.30     5564.45     35.86 o 
   4   8   2     2245.52     1950.95     26.32 o 
   6   8   2     6688.18     6595.95    136.33 o 
   8   8   2     2813.03     2842.00     40.30 o 
  10   8   2     1951.90     1951.83     36.90 o 
  12   8   2       76.04      120.23     29.17 o 
  14   8   2      593.73      614.07     29.37 o 
  16   8   2      495.35      564.14     39.85 o 
  18   8   2       19.55       38.81     49.90 o 
   1   9   2     3778.27     3631.54     41.30 o 
   3   9   2     4985.39     5045.71     58.87 o 
   5   9   2       40.01       29.35     23.01 o 
   7   9   2     2688.83     2995.39     74.93 o 
   9   9   2     4351.92     4381.11    108.45 o 
  11   9   2      408.74      411.25     28.18 o 
  13   9   2     3083.28     3369.36     87.15 o 
  15   9   2     1761.20     1673.95     34.49 o 
  17   9   2      579.21      439.99     43.10 o 
   0  10   2      888.46      735.36     33.38 o 
   2  10   2     2498.13     2060.61     27.55 o 
   4  10   2     1850.04     1412.10     25.31 o 
   6  10   2     4271.72     4280.14     40.66 o 
   8  10   2     5533.48     5597.17    124.93 o 
  10  10   2     1452.49     1475.12     32.86 o 
  12  10   2      144.84      128.18     39.84 o 
  14  10   2      284.02      359.84     61.58 o 
  16  10   2      206.87      271.23     48.18 o 
  18  10   2       13.85       49.19     46.56 o 
   1  11   2      971.89      903.45     21.64 o 
   3  11   2     3010.53     2877.84     49.22 o 
   5  11   2      557.67      635.37     26.62 o 
   7  11   2     3199.70     3227.83     41.64 o 
   9  11   2     2377.36     2566.18     57.36 o 
  11  11   2      401.56      408.73     34.14 o 
  13  11   2     1176.07     1279.08     75.44 o 
  15  11   2      176.18      203.68     37.81 o 
  17  11   2      411.41      430.74     95.47 o 
   0  12   2     2067.94     1868.90     69.98 o 
   2  12   2     2154.32     2180.66     28.18 o 
   4  12   2      361.83      419.39     24.56 o 
   6  12   2     1049.51     1075.29     31.86 o 
   8  12   2       80.19      115.90     28.44 o 
  10  12   2      872.51     1007.55     40.95 o 
  12  12   2       65.89       18.93     37.42 o 
  14  12   2     1047.32      998.92     67.11 o 
  16  12   2      675.35      664.98     51.24 o 
   1  13   2      512.74      537.12     25.74 o 
   3  13   2      663.66      638.39     24.89 o 
   5  13   2      806.86      752.53     27.10 o 
   7  13   2      358.76      338.03     27.04 o 
   9  13   2     3845.84     4064.65    121.05 o 
  11  13   2      110.18      232.21     50.62 o 
  13  13   2      764.52      898.56     56.14 o 
  15  13   2      901.88      808.78     44.46 o 
   0  14   2     2231.26     2074.65     42.16 o 
   2  14   2     1133.02     1256.95     30.25 o 
   4  14   2      992.91      962.01     36.14 o 
   6  14   2      471.66      510.43     25.88 o 
   8  14   2      832.81      830.99     29.26 o 
  10  14   2      156.50      194.02     36.70 o 
  12  14   2      618.68      618.09     44.27 o 
  14  14   2      340.91      317.97     38.90 o 
   1  15   2     1050.55     1089.99     25.66 o 
   3  15   2     1178.54     1238.85     24.29 o 
   5  15   2      760.97      726.55     24.54 o 
   7  15   2     1866.13     1984.38     43.71 o 
   9  15   2      657.73      711.87     31.59 o 
  11  15   2      510.07      535.61     42.06 o 
  13  15   2      231.70      246.25     37.64 o 
  15  15   2      130.72       64.99     48.52 o 
   0  16   2      914.91      831.11     32.09 o 
   2  16   2      406.63      408.27     22.63 o 
   4  16   2      277.38      291.71     20.64 o 
   6  16   2     2390.80     2338.33     43.40 o 
   8  16   2     1324.87     1248.99     32.33 o 
  10  16   2      868.53      877.24     74.26 o 
  12  16   2      210.61      308.22     48.19 o 
  14  16   2      518.29      355.38     58.19 o 
   1  17   2     2056.60     2045.33     30.73 o 
   3  17   2     1360.33     1330.87     27.65 o 
   5  17   2      699.02      710.37     28.87 o 
   7  17   2     1343.65     1313.69     28.96 o 
   9  17   2     1271.88     1380.11     44.75 o 
  11  17   2      705.03      781.02     42.81 o 
  13  17   2      699.14      553.91     72.28 o 
   0  18   2     3627.49     3377.85     48.58 o 
   2  18   2      373.13      406.66     28.35 o 
   4  18   2      803.40      698.04     28.97 o 
   6  18   2     1139.51     1123.17     30.53 o 
   8  18   2      630.03      592.34     37.66 o 
  10  18   2      803.99      761.91     44.92 o 
  12  18   2      409.09      397.23     77.00 o 
   1  19   2     1829.58     1793.73     28.38 o 
   3  19   2     1134.14     1096.38     26.36 o 
   5  19   2      426.16      480.94     31.66 o 
   7  19   2      702.08      720.46     34.49 o 
   9  19   2      186.31      102.11     47.21 o 
  11  19   2      403.35      254.49     45.73 o 
   0  20   2      641.71      597.90     41.99 o 
   2  20   2      214.96      220.92     30.34 o 
   4  20   2      219.08      215.37     30.02 o 
   6  20   2      295.46      226.11     37.31 o 
   8  20   2      508.45      510.00     39.60 o 
   1  21   2      201.60      225.84     32.61 o 
   3  21   2       39.69       67.79     30.31 o 
   5  21   2      164.11      166.05     31.15 o 
   7  21   2      216.98      195.45     40.96 o 
   0  22   2      983.09      953.21     50.12 o 
   2  22   2      212.28      203.02     35.15 o 
   4  22   2       39.25      -14.48     35.82 o 
   1  23   2       73.83       79.14     38.36 o 
   2   1   3    11474.08    11250.85    200.66 o 
   4   1   3      197.87      196.82     23.57 o 
   6   1   3     4781.01     4678.88     59.30 o 
   8   1   3     5157.55     5228.43     54.27 o 
  10   1   3      170.83      167.81     25.13 o 
  12   1   3       25.69       52.69     21.51 o 
  14   1   3      183.13      136.94     22.01 o 
  16   1   3      695.63      683.53     28.41 o 
  18   1   3       82.40       83.01     31.13 o 
   1   2   3     1366.33     1203.73     34.10 o 
   3   2   3    19157.62    19598.85    302.72 o 
   5   2   3     7044.55     6733.24     95.87 o 
   7   2   3     1169.18     1210.92     23.68 o 
   9   2   3      516.70      485.92     20.24 o 
  11   2   3      158.25      166.68     24.74 o 
  13   2   3      404.36      421.87     25.89 o 
  15   2   3      187.04      177.38     25.23 o 
  17   2   3      279.32      294.43     30.97 o 
  19   2   3       45.95       43.52     35.07 o 
   2   3   3     6795.75     6503.94    105.16 o 
   4   3   3      640.75      633.00     23.19 o 
   6   3   3      289.43      330.55     23.20 o 
   8   3   3     1608.77     1571.34     23.41 o 
  10   3   3     1502.07     1523.10     31.50 o 
  12   3   3      923.73      953.45     26.15 o 
  14   3   3       58.38       53.01     27.20 o 
  16   3   3      197.09      186.67     26.20 o 
  18   3   3      301.76      265.03     32.72 o 
   1   4   3    19594.55    20005.75    242.19 o 
   3   4   3     2705.44     2697.05     62.00 o 
   5   4   3      152.13      227.18     21.11 o 
   7   4   3     1236.34     1281.20     23.63 o 
   9   4   3      507.97      517.92     22.58 o 
  11   4   3      105.53      120.02     24.05 o 
  13   4   3      249.70      247.93     21.99 o 
  15   4   3       65.07       77.35     24.60 o 
  17   4   3      173.06      170.98     31.52 o 
  19   4   3      268.63      226.39     39.52 o 
   2   5   3     2261.05     2183.31     32.33 o 
   4   5   3      268.96      303.59     21.76 o 
   6   5   3     1729.95     1858.28     26.37 o 
   8   5   3     3516.81     3558.33     32.93 o 
  10   5   3      709.13      712.47     26.02 o 
  12   5   3     1770.27     1704.93     27.02 o 
  14   5   3      340.41      293.22     30.33 o 
  16   5   3       53.31       49.87     26.71 o 
  18   5   3       49.62       69.93     33.52 o 
   1   6   3     3245.47     3205.50     34.33 o 
   3   6   3      647.66      652.25     22.29 o 
   5   6   3      189.05      171.06     21.72 o 
   7   6   3      958.67      999.62     26.99 o 
   9   6   3      489.72      519.41     25.52 o 
  11   6   3     1918.87     1981.20     33.44 o 
  13   6   3      106.58      102.27     21.76 o 
  15   6   3      389.90      355.03     31.44 o 
  17   6   3       65.70       70.85     36.60 o 
  19   6   3      678.55      706.80     59.35 o 
   2   7   3      251.33      255.02     19.75 o 
   4   7   3     1406.80     1553.37     25.68 o 
   6   7   3     1091.89     1176.51     25.96 o 
   8   7   3     1524.69     1630.29     32.80 o 
  10   7   3     1503.96     1572.76     34.08 o 
  12   7   3     1356.26     1302.42     33.75 o 
  14   7   3       23.08       70.78     37.66 o 
  16   7   3       73.63      113.81     38.17 o 
  18   7   3        9.14       42.63     50.04 o 
   1   8   3     6688.20     7188.69     44.28 o 
   3   8   3     2003.93     2033.91     25.41 o 
   5   8   3     2033.27     2091.67     27.80 o 
   7   8   3      198.58      178.58     20.36 o 
   9   8   3      876.04      958.49     32.51 o 
  11   8   3      124.05      129.12     37.72 o 
  13   8   3       90.48       74.06     34.18 o 
  15   8   3      173.16       95.44     29.02 o 
  17   8   3       89.98       61.48     37.71 o 
   2   9   3       48.19       75.70     18.21 o 
   4   9   3     1671.06     1752.69     26.22 o 
   6   9   3      877.80      877.44     22.50 o 
   8   9   3      200.55      193.07     25.13 o 
  10   9   3      736.46      794.53     45.47 o 
  12   9   3      708.71      719.43     35.62 o 
  14   9   3      230.82      138.43     33.81 o 
  16   9   3       45.07       44.81     38.50 o 
  18   9   3       27.16       21.06     42.53 o 
   1  10   3      786.31      729.16     20.66 o 
   3  10   3     1742.52     1618.01     22.82 o 
   5  10   3     1101.53      993.24     28.24 o 
   7  10   3      621.56      668.87     25.28 o 
   9  10   3       57.29       50.46     25.42 o 
  11  10   3      226.74      228.99     25.69 o 
  13  10   3      125.27      103.10     31.32 o 
  15  10   3      732.54      736.14     38.99 o 
  17  10   3       56.77      -29.46     58.65 o 
   2  11   3      284.06      280.98     20.03 o 
   4  11   3     1042.54      899.08     29.07 o 
   6  11   3      770.19      697.48     27.45 o 
   8  11   3       91.32       32.88     27.84 o 
  10  11   3      280.77      297.16     24.38 o 
  12  11   3      481.56      468.79     30.84 o 
  14  11   3       92.74       15.42     38.20 o 
  16  11   3       23.94       68.86     66.83 o 
   1  12   3      139.67      147.83     24.40 o 
   3  12   3     1886.29     1813.55     28.44 o 
   5  12   3     3011.05     3194.91     47.01 o 
   7  12   3      226.63      283.47     26.44 o 
   9  12   3      391.37      413.91     29.69 o 
  11  12   3       19.09       55.02     32.11 o 
  13  12   3      303.16      272.10     33.38 o 
  15  12   3      161.16      143.30     49.07 o 
   2  13   3      190.19      170.20     22.89 o 
   4  13   3      264.47      267.19     26.35 o 
   6  13   3      114.09      116.50     26.36 o 
   8  13   3      806.16      803.95     30.13 o 
  10  13   3      307.59      378.68     32.52 o 
  12  13   3       87.23       14.47     32.61 o 
  14  13   3       95.04       78.45     49.50 o 
  16  13   3        7.17      -17.28     44.82 o 
   1  14   3      257.24      247.49     22.84 o 
   3  14   3      242.14      206.62     22.17 o 
   5  14   3      554.11      497.53     25.86 o 
   7  14   3       17.84       42.63     22.82 o 
   9  14   3      398.14      380.38     29.74 o 
  11  14   3      242.30      250.21     37.64 o 
  13  14   3      190.84      199.51     43.77 o 
  15  14   3      136.97      118.48     67.54 o 
   2  15   3     1206.53     1214.07     31.68 o 
   4  15   3      233.41      225.65     20.84 o 
   6  15   3      946.58     1024.29     38.36 o 
   8  15   3      388.96      398.34     29.12 o 
  10  15   3      279.99      373.50     38.95 o 
  12  15   3      118.97       71.13     49.25 o 
  14  15   3       71.52       25.46     50.73 o 
   1  16   3      235.59      219.58     20.66 o 
   3  16   3      609.05      633.36     22.92 o 
   5  16   3      376.95      438.85     28.17 o 
   7  16   3       23.94       16.01     33.84 o 
   9  16   3       23.98       19.28     33.93 o 
  11  16   3      124.21      112.12     34.64 o 
  13  16   3       65.31       13.52     91.52 o 
   2  17   3       29.17       59.75     28.31 o 
   4  17   3      720.23      656.79     27.31 o 
   6  17   3       19.83       25.45     26.99 o 
   8  17   3       23.43        7.14     28.91 o 
  10  17   3      357.68      379.09     39.53 o 
  12  17   3       94.89       58.43     49.88 o 
   1  18   3      332.76      326.47     28.33 o 
   3  18   3       78.10       61.59     23.82 o 
   5  18   3       61.46       40.63     25.11 o 
   7  18   3       17.40       35.18     32.82 o 
   9  18   3        9.85      -28.41     40.79 o 
  11  18   3       18.12       32.55     69.36 o 
   2  19   3       35.89       29.87     22.21 o 
   4  19   3       53.15       52.86     28.56 o 
   6  19   3      770.51      799.69     35.15 o 
   8  19   3      101.48       87.52     35.18 o 
  10  19   3      134.25      171.60     80.49 o 
   1  20   3      271.25      234.41     33.05 o 
   3  20   3        1.24       18.35     31.68 o 
   5  20   3      314.86      300.93     28.30 o 
   7  20   3      241.91      212.27     33.76 o 
   9  20   3       30.10       43.36     43.34 o 
   2  21   3      106.83      118.23     31.98 o 
   4  21   3       94.98       82.17     28.69 o 
   6  21   3       89.83       40.52     41.38 o 
   1  22   3      165.32      127.72     33.76 o 
   3  22   3       61.34       93.19     37.55 o 
   5  22   3      126.53      108.57     38.46 o 
   0   0   4    32924.48    36307.47    197.03 o 
   2   0   4    38308.29    40185.27   1263.44 o 
   4   0   4    16296.81    16313.38    404.50 o 
   6   0   4    34530.48    36629.19   1097.00 o 
   8   0   4     3431.64     3077.40     73.25 o 
  10   0   4    12166.99    12415.49    152.67 o 
  12   0   4      765.12      676.55     48.01 o 
  14   0   4     4265.93     4317.82     85.96 o 
  16   0   4     4825.00     4405.63    108.81 o 
  18   0   4      519.74      463.54     39.94 o 
   1   1   4    11906.93    10412.44     71.40 o 
   3   1   4    18306.93    18482.29    483.64 o 
   5   1   4    10495.66     9977.62    263.02 o 
   7   1   4    22469.19    22822.42    258.78 o 
   9   1   4    21304.29    21379.26     92.46 o 
  11   1   4     2601.62     2818.45     29.75 o 
  13   1   4     8639.59     8902.31     92.53 o 
  15   1   4     3852.07     4012.55     53.13 o 
  17   1   4     2025.85     2048.30     40.45 o 
  19   1   4     1538.37     1473.04     40.03 o 
   0   2   4    45843.38    50534.99    618.19 o 
   2   2   4    31491.58    34263.93    477.30 o 
   4   2   4     8556.14     7738.42    209.65 o 
   6   2   4    26061.16    28647.90    518.65 o 
   8   2   4    19915.14    19620.64    211.35 o 
  10   2   4     5843.01     5812.15     57.44 o 
  12   2   4     6755.42     6977.81     62.69 o 
  14   2   4     4462.51     4614.71     46.28 o 
  16   2   4     3849.00     3671.52     34.14 o 
  18   2   4      986.33      875.30     34.64 o 
   1   3   4    28200.67    28778.22    351.49 o 
   3   3   4    29729.69    30954.09    368.47 o 
   5   3   4     6194.72     5214.85    129.53 o 
   7   3   4     9431.71     9542.24     82.19 o 
   9   3   4    12490.45    12967.28    128.44 o 
  11   3   4     1178.17     1334.47     29.07 o 
  13   3   4     6577.37     6958.28     95.76 o 
  15   3   4     4480.73     4727.40     48.26 o 
  17   3   4     2161.90     2105.85     42.75 o 
  19   3   4     1338.82     1128.61     67.29 o 
   0   4   4    10223.21     9629.20    233.47 o 
   2   4   4    11730.78    11713.02    190.35 o 
   4   4   4     2462.84     1961.57     33.62 o 
   6   4   4    11277.56    10580.75    124.49 o 
   8   4   4     6903.35     6308.99     35.64 o 
  10   4   4     4132.98     4121.59     33.96 o 
  12   4   4     1240.38     1189.50     26.60 o 
  14   4   4     2407.57     2322.80     38.53 o 
  16   4   4     2987.00     2852.62     38.98 o 
  18   4   4      839.52      792.77     33.50 o 
   1   5   4    16209.54    15185.13    198.51 o 
   3   5   4     3504.75     2711.43     48.31 o 
   5   5   4     6628.11     6043.44    138.96 o 
   7   5   4     6407.35     6165.13    106.45 o 
   9   5   4     7080.20     7333.61     79.60 o 
  11   5   4     1488.89     1619.85     28.46 o 
  13   5   4     4600.28     4819.34    104.08 o 
  15   5   4     4425.69     4498.59     36.53 o 
  17   5   4     1333.64     1267.82     38.09 o 
   0   6   4    23273.03    23624.79    311.24 o 
   2   6   4     2526.69     2284.07     41.71 o 
   4   6   4     4543.06     3598.87     49.70 o 
   6   6   4    13673.77    13435.47    245.18 o 
   8   6   4     9540.37     9779.97     96.97 o 
  10   6   4     9410.79     9645.26     98.48 o 
  12   6   4     3920.08     3971.67     70.56 o 
  14   6   4     4274.60     4330.10     43.64 o 
  16   6   4     4073.36     4046.12     65.95 o 
  18   6   4     1001.68      927.40     41.63 o 
   1   7   4    20733.51    21322.14    174.85 o 
   3   7   4    23440.54    24180.42    182.49 o 
   5   7   4     4528.40     3864.98     40.63 o 
   7   7   4    23757.44    25431.28    189.09 o 
   9   7   4     7114.33     7494.43    107.80 o 
  11   7   4     2346.62     2536.23     51.10 o 
  13   7   4     4855.41     4911.66     76.35 o 
  15   7   4     2056.90     2139.75     59.88 o 
  17   7   4     1715.00     1524.33     45.71 o 
   0   8   4    29516.99    30505.28    482.76 o 
   2   8   4     8635.67     8474.33    102.87 o 
   4   8   4     7212.05     6686.94     93.80 o 
   6   8   4    11209.82    11191.62    217.63 o 
   8   8   4     7720.36     8080.00    111.85 o 
  10   8   4     3641.33     3970.52     99.67 o 
  12   8   4     3847.31     3980.58     44.52 o 
  14   8   4     3186.56     3142.43     41.87 o 
  16   8   4     3907.76     3782.24     84.61 o 
  18   8   4     1248.80     1020.79     44.56 o 
   1   9   4    12887.85    12816.17    106.52 o 
   3   9   4    12979.90    12103.84    158.81 o 
   5   9   4    11366.81    11595.98    103.20 o 
   7   9   4    15130.67    16593.80    219.37 o 
   9   9   4    10355.26    10940.87    109.17 o 
  11   9   4     3954.75     4078.43     65.71 o 
  13   9   4     2411.25     2382.07     48.59 o 
  15   9   4     3068.97     3157.97     88.55 o 
  17   9   4      735.38      741.54     47.33 o 
   0  10   4    33822.90    33972.13    254.45 o 
   2  10   4     8202.17     7833.02     52.16 o 
   4  10   4     7965.42     7767.63     48.29 o 
   6  10   4    11464.91    12347.88    176.30 o 
   8  10   4     6091.44     6327.82     86.87 o 
  10  10   4     5230.92     5309.16     57.46 o 
  12  10   4     4143.71     4318.10     76.69 o 
  14  10   4     3329.46     3293.88     46.50 o 
  16  10   4     4001.07     3684.05     93.67 o 
   1  11   4    20588.34    21768.21    172.23 o 
   3  11   4     6069.50     6388.80     58.42 o 
   5  11   4     9538.45     9817.92     99.23 o 
   7  11   4     8870.54     9416.40    185.72 o 
   9  11   4     3530.28     3894.59     80.14 o 
  11  11   4     2870.35     2923.33     68.18 o 
  13  11   4     2360.53     2379.62     39.68 o 
  15  11   4     2599.17     2508.50     91.32 o 
   0  12   4     4308.76     4684.14     49.08 o 
   2  12   4     3100.37     2932.80     26.99 o 
   4  12   4     2633.72     2642.76     30.01 o 
   6  12   4     4492.74     4599.95     92.64 o 
   8  12   4     4703.32     4986.41    147.42 o 
  10  12   4     2518.93     2678.08     44.78 o 
  12  12   4     2311.12     2477.87     68.82 o 
  14  12   4     1355.77     1393.97     76.35 o 
  16  12   4     2202.05     1902.63     60.59 o 
   1  13   4     1729.47     1760.19     26.49 o 
   3  13   4     3183.63     3154.09     31.02 o 
   5  13   4      854.58      957.69     27.08 o 
   7  13   4     5911.14     6048.23    144.22 o 
   9  13   4     2135.71     2424.24     62.89 o 
  11  13   4     2047.79     2108.64     44.59 o 
  13  13   4     1771.51     1754.14     44.00 o 
  15  13   4     2260.50     2414.46     63.31 o 
   0  14   4    10764.62    11094.72    173.88 o 
   2  14   4      825.55      779.16     24.62 o 
   4  14   4     3672.57     3569.69     62.36 o 
   6  14   4     6605.65     6662.13    107.49 o 
   8  14   4     3542.94     3627.69     79.02 o 
  10  14   4     2709.15     2754.98     82.62 o 
  12  14   4     1703.64     1722.21     73.86 o 
  14  14   4     1277.67     1329.47     90.77 o 
   1  15   4     9009.04     9152.32     66.57 o 
   3  15   4     4637.59     4656.09     53.83 o 
   5  15   4     5373.92     5690.97     93.10 o 
   7  15   4     5035.06     5238.29    110.87 o 
   9  15   4     2636.45     2761.20     75.37 o 
  11  15   4     2450.30     2532.73     56.04 o 
  13  15   4     1756.05     1777.11     78.97 o 
   0  16   4     9075.82     9176.17     63.97 o 
   2  16   4     6751.20     7050.19     63.81 o 
   4  16   4     5518.61     5549.90    130.95 o 
   6  16   4     4471.86     4665.79     60.66 o 
   8  16   4     3123.92     3187.05     75.63 o 
  10  16   4     3276.58     3580.28    123.87 o 
  12  16   4     1400.08     1358.58    118.57 o 
   1  17   4     3180.78     3169.21     32.52 o 
   3  17   4     2567.37     2617.93     37.96 o 
   5  17   4     2920.79     2991.28     66.41 o 
   7  17   4     4713.05     4510.64    107.38 o 
   9  17   4     3478.56     3581.63     88.78 o 
  11  17   4     2175.39     2168.58    102.81 o 
   0  18   4     6274.86     6362.31    154.22 o 
   2  18   4     6397.97     6268.54     39.03 o 
   4  18   4     2961.04     2936.73     40.92 o 
   6  18   4     3099.00     3162.45     47.37 o 
   8  18   4     2956.44     2943.80     62.26 o 
  10  18   4      712.09      769.59     63.53 o 
   1  19   4     3303.31     3362.43     60.44 o 
   3  19   4     2358.29     2342.97     33.21 o 
   5  19   4     2826.63     2930.91     43.76 o 
   7  19   4     2764.04     2747.72     58.69 o 
   9  19   4     2697.23     2533.74     53.55 o 
   0  20   4     3359.03     3068.91     49.21 o 
   2  20   4     1129.11      958.74     39.43 o 
   4  20   4     1577.82     1460.80     31.14 o 
   6  20   4     2268.19     2079.94     55.92 o 
   8  20   4     1694.93     1658.04     45.07 o 
   1  21   4     1158.67     1084.03     32.55 o 
   3  21   4     1151.36     1139.69     36.52 o 
   5  21   4      635.07      611.59     37.79 o 
   7  21   4     1363.19     1268.36     74.53 o 
   0  22   4     1206.86     1020.59     56.75 o 
   2  22   4     1458.09     1339.54     36.59 o 
   2   1   5     1123.58     1145.55     26.17 o 
   4   1   5     1951.87     2154.04     47.78 o 
   6   1   5     1691.41     1659.12     23.50 o 
   8   1   5     1634.90     1514.54     22.29 o 
  10   1   5     1791.89     1833.06     29.26 o 
  12   1   5     1699.04     1737.68     28.24 o 
  14   1   5      901.04      924.76     27.27 o 
  16   1   5       11.21       31.58     26.87 o 
  18   1   5      144.42      125.20     34.83 o 
   1   2   5     1339.10     1394.95     45.36 o 
   3   2   5      146.82      160.61     18.47 o 
   5   2   5       68.86       58.60     17.60 o 
   7   2   5      631.39      656.57     19.58 o 
   9   2   5      579.15      624.19     24.91 o 
  11   2   5     1010.42      969.02     23.22 o 
  13   2   5      607.69      550.63     22.79 o 
  15   2   5      457.12      420.64     26.54 o 
  17   2   5       83.17       53.97     28.40 o 
   2   3   5      352.91      386.69     20.48 o 
   4   3   5     2273.99     2215.68     27.75 o 
   6   3   5      900.76      784.86     19.52 o 
   8   3   5       78.36       80.31     20.84 o 
  10   3   5     1131.79     1175.35     27.84 o 
  12   3   5      228.28      200.42     25.15 o 
  14   3   5      304.66      309.39     28.20 o 
  16   3   5      136.36      117.34     27.73 o 
  18   3   5        4.38        9.23     33.81 o 
   1   4   5      265.64      237.66     19.96 o 
   3   4   5      918.28      875.12     21.33 o 
   5   4   5     2480.82     2841.34     63.17 o 
   7   4   5      492.84      498.15     19.78 o 
   9   4   5       74.95       59.73     24.21 o 
  11   4   5      499.77      529.29     21.29 o 
  13   4   5      134.30      123.52     24.84 o 
  15   4   5       42.08       27.28     25.57 o 
  17   4   5        5.95      -12.92     30.46 o 
   2   5   5        0.24        1.30     16.86 o 
   4   5   5      164.01      169.60     19.08 o 
   6   5   5      413.53      431.03     18.65 o 
   8   5   5      551.20      544.37     24.83 o 
  10   5   5      930.47      967.09     25.96 o 
  12   5   5      230.28      226.42     23.16 o 
  14   5   5      504.19      497.22     28.22 o 
  16   5   5      187.70      204.40     32.38 o 
  18   5   5       51.94       20.46     35.78 o 
   1   6   5     4890.78     5258.03     70.65 o 
   3   6   5     3500.09     3997.72     54.08 o 
   5   6   5      292.14      355.22     21.05 o 
   7   6   5     1019.34     1124.82     25.89 o 
   9   6   5       83.26       90.73     24.32 o 
  11   6   5      551.22      512.07     26.10 o 
  13   6   5      140.32      110.01     30.11 o 
  15   6   5       54.07       62.94     26.79 o 
  17   6   5       57.61       55.24     30.84 o 
   2   7   5      296.68      250.00     18.07 o 
   4   7   5      418.70      456.61     16.93 o 
   6   7   5       18.10       36.83     23.85 o 
   8   7   5      308.21      298.90     24.98 o 
  10   7   5     1405.35     1448.82     27.47 o 
  12   7   5       58.13       24.09     31.37 o 
  14   7   5      143.13       71.71     29.34 o 
  16   7   5       23.89       -8.78     34.66 o 
  18   7   5       42.35       -2.89     57.02 o 
   1   8   5     1261.47     1242.48     21.22 o 
   3   8   5      296.63      331.24     18.03 o 
   5   8   5       72.91       72.59     21.73 o 
   7   8   5      103.23       79.30     23.47 o 
   9   8   5      148.25      128.89     24.15 o 
  11   8   5      259.36      233.84     29.16 o 
  13   8   5      463.37      380.57     47.55 o 
  15   8   5      129.23       74.28     38.17 o 
  17   8   5      218.98      222.88     41.48 o 
   2   9   5      167.88      160.14     16.72 o 
   4   9   5       48.68       71.76     21.46 o 
   6   9   5      556.74      574.11     24.89 o 
   8   9   5      227.70      241.26     22.58 o 
  10   9   5      408.04      446.57     30.47 o 
  12   9   5      280.32      345.07     39.80 o 
  14   9   5      200.04      264.87     31.76 o 
  16   9   5       38.12        8.96     43.98 o 
   1  10   5     1318.42     1353.48     28.22 o 
   3  10   5      120.16      148.44     21.61 o 
   5  10   5      333.27      311.81     24.39 o 
   7  10   5       89.16      122.82     23.59 o 
   9  10   5      386.95      399.81     23.37 o 
  11  10   5      200.39      210.05     35.03 o 
  13  10   5      176.89      133.97     26.38 o 
  15  10   5       94.70      123.11     31.89 o 
   2  11   5      274.89      322.27     22.44 o 
   4  11   5      142.45      123.94     20.86 o 
   6  11   5      177.24      179.85     23.90 o 
   8  11   5      220.17      268.63     24.54 o 
  10  11   5        1.34      -29.12     29.12 o 
  12  11   5      127.90      128.93     28.87 o 
  14  11   5       50.12       44.90     37.72 o 
  16  11   5       16.84       54.52     46.35 o 
   1  12   5     3430.66     3380.35     33.87 o 
   3  12   5     2016.66     2028.68     29.30 o 
   5  12   5      407.13      399.69     23.52 o 
   7  12   5      229.83      218.70     22.02 o 
   9  12   5      168.78      180.62     30.73 o 
  11  12   5      247.09      274.20     29.75 o 
  13  12   5      196.21      187.89     34.30 o 
  15  12   5      145.35      106.21     39.59 o 
   2  13   5      471.59      418.18     22.25 o 
   4  13   5      715.61      862.19     24.22 o 
   6  13   5      315.58      303.34     23.06 o 
   8  13   5      563.52      597.03     37.35 o 
  10  13   5       67.96       76.90     26.15 o 
  12  13   5       13.84       21.85     35.48 o 
  14  13   5       60.93       49.02     36.76 o 
   1  14   5     2953.20     2954.41     39.13 o 
   3  14   5      132.86      113.54     19.44 o 
   5  14   5      487.28      487.45     23.23 o 
   7  14   5      268.34      278.59     25.58 o 
   9  14   5       95.96       85.94     26.55 o 
  11  14   5      275.84      289.92     35.39 o 
  13  14   5       69.06       55.44     31.30 o 
   2  15   5      189.71      195.19     23.65 o 
   4  15   5      172.98      199.11     26.07 o 
   6  15   5       45.58       65.22     26.69 o 
   8  15   5       20.80       18.83     28.05 o 
  10  15   5      118.01       99.42     36.09 o 
  12  15   5      106.86       87.55     36.77 o 
   1  16   5      318.50      347.45     25.45 o 
   3  16   5       32.43       45.07     26.39 o 
   5  16   5       73.07       71.47     21.61 o 
   7  16   5       35.11       50.78     28.84 o 
   9  16   5       19.13       15.00     34.87 o 
  11  16   5       66.98       57.65     33.63 o 
  13  16   5       50.97       37.48     41.86 o 
   2  17   5       62.22       34.69     24.38 o 
   4  17   5       90.42       84.62     28.07 o 
   6  17   5      128.80      109.23     24.67 o 
   8  17   5      590.29      530.87     33.03 o 
  10  17   5      330.36      303.97     37.65 o 
  12  17   5       25.39       29.01     94.22 o 
   1  18   5      202.77      226.03     26.29 o 
   3  18   5       84.39      105.34     26.77 o 
   5  18   5       89.73       59.46     32.61 o 
   7  18   5       25.08       84.16     36.34 o 
   9  18   5       54.34       38.87     36.87 o 
   2  19   5      170.71      179.57     30.38 o 
   4  19   5      124.31      130.03     29.05 o 
   6  19   5      523.35      473.56     32.50 o 
   8  19   5      139.18      155.34     45.24 o 
   1  20   5        8.63       23.01     30.24 o 
   3  20   5       42.76       72.95     31.78 o 
   5  20   5      313.94      302.25     39.10 o 
   7  20   5       67.74       53.91     39.52 o 
   2  21   5        1.97      -32.76     32.76 o 
   4  21   5      229.29      202.93     39.47 o 
   0   0   6     1207.68     1256.55     57.64 o 
   2   0   6     2900.33     2572.45     46.43 o 
   4   0   6     1634.06     1493.42     60.24 o 
   6   0   6     4815.54     4870.94    121.83 o 
   8   0   6     9642.79    10171.11    235.65 o 
  10   0   6     1340.34     1269.81     38.82 o 
  12   0   6      645.05      605.90     32.72 o 
  14   0   6      609.56      640.45     40.49 o 
  16   0   6      448.88      504.12     42.94 o 
  18   0   6       96.27       44.93     47.18 o 
   1   1   6     1807.83     1722.20     26.90 o 
   3   1   6     4482.09     4675.80     79.28 o 
   5   1   6      402.22      401.03     19.31 o 
   7   1   6     1273.80     1231.00     20.98 o 
   9   1   6     6314.09     6391.31     54.76 o 
  11   1   6     1779.25     1783.20     27.84 o 
  13   1   6     2099.08     2142.43     39.04 o 
  15   1   6      388.80      408.78     24.43 o 
  17   1   6      188.50      200.04     30.23 o 
   0   2   6     1267.49     1053.12     34.50 o 
   2   2   6    13296.74    14372.93    308.62 o 
   4   2   6      616.03      640.31     18.54 o 
   6   2   6     3453.62     3618.10     69.03 o 
   8   2   6     1110.40     1190.14     26.57 o 
  10   2   6     7300.63     7766.13     40.08 o 
  12   2   6      173.90      148.46     21.41 o 
  14   2   6     3128.81     3047.83     35.70 o 
  16   2   6     1080.77     1080.73     38.01 o 
  18   2   6      124.59       86.50     37.50 o 
   1   3   6     4408.45     4667.17     90.61 o 
   3   3   6     2022.28     1966.38     57.10 o 
   5   3   6      324.59      357.36     18.08 o 
   7   3   6      893.80      879.54     22.87 o 
   9   3   6     2437.57     2470.03     27.32 o 
  11   3   6     1391.56     1427.06     38.54 o 
  13   3   6     1900.12     1897.47     31.12 o 
  15   3   6      416.40      458.03     33.14 o 
  17   3   6      122.76      103.46     33.13 o 
   0   4   6     7576.89     7680.89    322.49 o 
   2   4   6     1904.84     1653.56     45.70 o 
   4   4   6      499.44      409.80     19.63 o 
   6   4   6     1101.37      975.44     22.03 o 
   8   4   6      727.43      738.90     31.12 o 
  10   4   6      778.55      734.85     25.64 o 
  12   4   6      627.25      574.42     26.33 o 
  14   4   6      620.99      684.42     31.68 o 
  16   4   6      847.35      877.34     35.20 o 
  18   4   6      106.54       85.79     37.33 o 
   1   5   6     3431.53     3940.95     65.64 o 
   3   5   6      741.50      773.03     20.94 o 
   5   5   6     1812.72     2046.90     27.42 o 
   7   5   6     2057.16     2100.71     44.82 o 
   9   5   6     1688.66     1706.31     24.39 o 
  11   5   6      578.88      667.60     22.62 o 
  13   5   6      822.79      767.46     27.26 o 
  15   5   6      203.11      201.24     31.29 o 
  17   5   6      193.35      120.20     40.67 o 
   0   6   6     2016.66     1732.65     53.23 o 
   2   6   6     1335.60     1234.98     20.00 o 
   4   6   6      567.64      502.76     20.52 o 
   6   6   6     1442.80     1662.97     30.42 o 
   8   6   6     2012.42     2135.97     34.93 o 
  10   6   6      784.99      848.33     23.32 o 
  12   6   6      683.87      746.45     27.56 o 
  14   6   6      403.88      410.46     25.84 o 
  16   6   6      759.28      777.99     38.15 o 
   1   7   6     2172.76     2090.24     39.35 o 
   3   7   6      398.58      391.81     17.97 o 
   5   7   6      643.38      658.92     24.69 o 
   7   7   6      972.18      868.15     24.07 o 
   9   7   6     1331.00     1303.99     23.21 o 
  11   7   6      495.56      480.64     28.70 o 
  13   7   6      298.68      301.19     28.85 o 
  15   7   6     1146.60     1080.19     39.76 o 
  17   7   6      132.21       65.78     44.21 o 
   0   8   6    10282.85    10829.12    198.01 o 
   2   8   6      756.10      788.48     24.54 o 
   4   8   6     2084.34     2289.88     43.92 o 
   6   8   6     4218.55     4386.90     30.67 o 
   8   8   6     1775.46     1812.79     28.82 o 
  10   8   6      927.41      871.91     28.49 o 
  12   8   6      423.20      398.59     27.76 o 
  14   8   6      310.49      284.07     38.24 o 
  16   8   6      442.86      459.20     38.42 o 
   1   9   6     3417.75     3270.38     28.85 o 
   3   9   6     1202.16     1213.34     24.43 o 
   5   9   6      975.63      945.29     23.98 o 
   7   9   6     3437.36     3391.03     69.12 o 
   9   9   6      263.16      257.34     20.04 o 
  11   9   6      453.68      482.01     29.30 o 
  13   9   6      571.73      562.79     28.22 o 
  15   9   6      629.73      719.52     79.57 o 
   0  10   6    12486.55    13732.51    192.87 o 
   2  10   6     1687.40     1798.65     32.84 o 
   4  10   6     2504.12     2818.34     34.32 o 
   6  10   6     2596.69     2729.53     37.10 o 
   8  10   6     1464.36     1604.20     23.77 o 
  10  10   6      730.80      775.21     32.21 o 
  12  10   6      857.60      861.03     28.49 o 
  14  10   6      193.51      180.94     33.45 o 
  16  10   6      719.00      679.51     39.61 o 
   1  11   6     2391.36     2335.01     25.57 o 
   3  11   6     1931.20     1942.44     30.66 o 
   5  11   6      317.04      391.45     22.94 o 
   7  11   6     1065.97     1027.19     22.95 o 
   9  11   6      194.28      250.91     27.20 o 
  11  11   6      978.37     1015.76     30.82 o 
  13  11   6       94.96       89.87     36.11 o 
  15  11   6      873.53      824.36     41.77 o 
   0  12   6     7882.16     8285.73    215.40 o 
   2  12   6     3021.83     2933.64     33.41 o 
   4  12   6      243.17      278.93     20.84 o 
   6  12   6      746.09      728.12     23.66 o 
   8  12   6      249.76      266.71     28.21 o 
  10  12   6      309.23      336.01     29.06 o 
  12  12   6      458.49      470.15     51.94 o 
  14  12   6      216.00      163.34     46.66 o 
   1  13   6     1365.22     1345.35     23.53 o 
   3  13   6     3825.21     3858.53     62.04 o 
   5  13   6      574.45      574.18     22.69 o 
   7  13   6     1273.27     1282.63     28.12 o 
   9  13   6      188.13      257.60     31.13 o 
  11  13   6      406.12      388.52     34.43 o 
  13  13   6      136.26       90.09     33.86 o 
   0  14   6      921.92      894.61     31.96 o 
   2  14   6      193.20      189.58     21.73 o 
   4  14   6      398.56      396.28     28.89 o 
   6  14   6      746.27      764.23     27.89 o 
   8  14   6      206.82      273.69     28.44 o 
  10  14   6      464.94      532.32     35.93 o 
  12  14   6      208.60      218.89     34.61 o 
   1  15   6     2335.72     2361.16     40.76 o 
   3  15   6     1215.10     1216.05     32.05 o 
   5  15   6      297.26      270.70     28.85 o 
   7  15   6      940.35      882.74     35.20 o 
   9  15   6      189.29      229.70     32.48 o 
  11  15   6      466.13      371.33     32.63 o 
  13  15   6       91.40       49.92     38.16 o 
   0  16   6     5485.06     5378.87    116.19 o 
   2  16   6      403.28      369.68     26.42 o 
   4  16   6      583.64      612.82     25.36 o 
   6  16   6      779.42      778.74     27.68 o 
   8  16   6      626.20      676.74     35.21 o 
  10  16   6      199.62      264.44     34.01 o 
  12  16   6      652.82      563.76     40.88 o 
   1  17   6     1379.64     1405.85     45.98 o 
   3  17   6      483.46      485.21     26.26 o 
   5  17   6      508.16      495.42     30.21 o 
   7  17   6      616.09      597.92     34.26 o 
   9  17   6      158.81      158.13     31.67 o 
  11  17   6      244.04      115.95     41.28 o 
   0  18   6      836.89      849.96     55.49 o 
   2  18   6      231.34      250.57     28.86 o 
   4  18   6      453.39      447.19     33.29 o 
   6  18   6     1005.73     1025.39     35.74 o 
   8  18   6      256.64      297.17     37.69 o 
   1  19   6      539.84      466.10     33.76 o 
   3  19   6      477.40      464.79     30.58 o 
   5  19   6      211.10      182.39     32.59 o 
   7  19   6      432.15      341.26     44.43 o 
   0  20   6      292.96      256.98     41.70 o 
   2  20   6      248.86      241.63     36.39 o 
   4  20   6      185.39      121.58     34.83 o 
   6  20   6      158.60      123.35     38.90 o 
   1  21   6      217.68      133.55     38.55 o 
   3  21   6      170.00      165.14     42.89 o 
   2   1   7      739.86      761.00     21.76 o 
   4   1   7     1211.25     1165.42     20.95 o 
   6   1   7      456.24      485.38     22.15 o 
   8   1   7     1114.29     1156.00     22.77 o 
  10   1   7     1263.90     1320.42     25.99 o 
  12   1   7      682.60      722.10     27.39 o 
  14   1   7      508.83      508.43     28.33 o 
  16   1   7       28.11       -9.92     26.12 o 
   1   2   7      609.93      609.46     20.12 o 
   3   2   7      160.32      192.49     18.31 o 
   5   2   7       96.33      122.15     19.88 o 
   7   2   7      243.09      261.74     23.04 o 
   9   2   7      949.65      955.78     24.64 o 
  11   2   7      625.16      587.44     22.63 o 
  13   2   7      739.96      766.82     27.14 o 
  15   2   7      308.55      285.59     32.66 o 
  17   2   7       11.09       -6.04     34.69 o 
   2   3   7      444.55      450.08     18.09 o 
   4   3   7      305.18      347.25     18.96 o 
   6   3   7      127.61      109.50     19.97 o 
   8   3   7      278.70      320.59     19.43 o 
  10   3   7      258.32      228.62     20.50 o 
  12   3   7      201.82      190.35     25.44 o 
  14   3   7      316.91      272.52     23.78 o 
  16   3   7      156.39      152.83     28.49 o 
   1   4   7       19.69       18.32     19.12 o 
   3   4   7      350.75      421.14     21.94 o 
   5   4   7      828.72      886.46     26.23 o 
   7   4   7      114.90      138.79     21.35 o 
   9   4   7       99.09      119.74     27.73 o 
  11   4   7      148.10      164.58     25.15 o 
  13   4   7       95.00       96.46     25.37 o 
  15   4   7       48.23       58.11     30.93 o 
  17   4   7        2.09       38.02     40.36 o 
   2   5   7       30.75       33.79     19.10 o 
   4   5   7       69.97       89.17     24.48 o 
   6   5   7      153.51      180.17     22.85 o 
   8   5   7       38.86       26.87     21.86 o 
  10   5   7      723.28      709.22     21.18 o 
  12   5   7      242.13      236.83     26.25 o 
  14   5   7      309.32      294.28     30.62 o 
  16   5   7      184.54      166.94     31.51 o 
   1   6   7     2065.99     2253.07     26.37 o 
   3   6   7      771.88      867.01     21.96 o 
   5   6   7      110.08      156.20     22.50 o 
   7   6   7      235.21      223.88     20.27 o 
   9   6   7       68.48       70.53     19.55 o 
  11   6   7      318.16      354.89     31.35 o 
  13   6   7      142.58      164.15     25.06 o 
  15   6   7       42.53       34.37     29.01 o 
  17   6   7      104.95       75.49     39.62 o 
   2   7   7      381.62      380.16     26.15 o 
   4   7   7      154.40      185.42     22.83 o 
   6   7   7       47.56       46.91     22.54 o 
   8   7   7      219.96      171.51     20.59 o 
  10   7   7      342.46      352.19     25.21 o 
  12   7   7       17.17       22.48     26.63 o 
  14   7   7       88.62       93.33     32.60 o 
  16   7   7       14.35       13.82     35.46 o 
   1   8   7      272.66      290.03     23.02 o 
   3   8   7      423.27      421.68     22.25 o 
   5   8   7       98.23      130.19     22.54 o 
   7   8   7      208.52      244.46     22.32 o 
   9   8   7      175.35      166.63     23.45 o 
  11   8   7      270.01      216.16     24.83 o 
  13   8   7      348.53      365.24     33.15 o 
  15   8   7       51.34       -7.47     34.39 o 
   2   9   7      109.31      124.94     21.30 o 
   4   9   7      114.68      113.87     19.79 o 
   6   9   7      262.95      206.38     19.61 o 
   8   9   7        4.24       27.42     17.35 o 
  10   9   7      423.62      403.86     24.24 o 
  12   9   7      138.78      129.32     26.09 o 
  14   9   7      135.76      124.70     37.28 o 
  16   9   7       13.31       23.27     95.44 o 
   1  10   7     1724.00     1831.36     31.31 o 
   3  10   7      236.21      261.43     24.27 o 
   5  10   7       58.02       44.45     19.20 o 
   7  10   7      150.93      136.38     19.40 o 
   9  10   7      182.11      196.82     24.51 o 
  11  10   7      223.89      212.60     25.94 o 
  13  10   7       79.91       39.83     31.53 o 
  15  10   7       79.30       58.60     42.77 o 
   2  11   7      194.51      196.77     19.54 o 
   4  11   7      163.89      226.53     21.40 o 
   6  11   7      519.65      624.61     43.50 o 
   8  11   7      186.93      167.63     23.57 o 
  10  11   7       33.64       55.86     24.13 o 
  12  11   7      157.81      159.84     33.87 o 
  14  11   7       76.40      100.75     36.44 o 
   1  12   7     1609.03     1598.55     24.74 o 
   3  12   7     1191.61     1196.79     22.48 o 
   5  12   7      177.49      214.36     21.91 o 
   7  12   7       29.34       45.90     23.19 o 
   9  12   7      129.86       89.46     25.53 o 
  11  12   7       91.46       77.08     33.75 o 
  13  12   7       86.46      115.82     29.03 o 
   2  13   7      287.39      309.61     20.46 o 
   4  13   7      545.80      616.05     37.31 o 
   6  13   7      204.54      218.13     23.96 o 
   8  13   7      316.66      287.06     25.94 o 
  10  13   7      117.66      153.94     38.18 o 
  12  13   7       20.45       34.51     34.04 o 
   1  14   7     1959.23     1908.97     31.27 o 
   3  14   7      217.99      209.21     24.23 o 
   5  14   7       54.84       51.56     25.15 o 
   7  14   7      238.01      238.69     26.53 o 
   9  14   7       76.64       31.93     36.26 o 
  11  14   7       95.89       86.25     36.20 o 
  13  14   7       69.91       75.62     39.80 o 
   2  15   7      164.74      186.82     23.83 o 
   4  15   7      308.11      264.90     25.77 o 
   6  15   7       68.17       61.97     22.55 o 
   8  15   7        6.42       44.49     28.62 o 
  10  15   7       70.07       37.33     31.71 o 
  12  15   7       85.45       80.00     39.07 o 
   1  16   7      522.62      504.56     30.77 o 
   3  16   7      114.04      107.87     22.11 o 
   5  16   7      176.16      177.18     35.38 o 
   7  16   7       46.19       57.58     30.44 o 
   9  16   7       84.03      104.75     33.34 o 
  11  16   7       59.55       68.54     39.02 o 
   2  17   7       61.36       57.72     30.22 o 
   4  17   7       24.15        0.47     30.31 o 
   6  17   7      220.83      197.90     29.07 o 
   8  17   7      409.03      415.95     53.83 o 
  10  17   7      127.82      105.18     46.65 o 
   1  18   7      114.96      103.78     28.12 o 
   3  18   7       95.60       99.20     27.87 o 
   5  18   7      121.77      112.28     30.03 o 
   7  18   7       20.45      -11.08     34.68 o 
   2  19   7       82.71      144.30     32.30 o 
   4  19   7       28.43       38.91     33.36 o 
   6  19   7      393.57      435.61     34.35 o 
   1  20   7       42.59       46.28     31.59 o 
   3  20   7       12.59        1.58     36.36 o 
   0   0   8    10688.60     9913.21     90.00 o 
   2   0   8    12794.58    13662.29     74.81 o 
   4   0   8     4393.36     4337.51    125.88 o 
   6   0   8    17006.58    17657.95    595.60 o 
   8   0   8     3805.82     3945.47    104.98 o 
  10   0   8     7802.41     8024.22    142.48 o 
  12   0   8      269.47      305.50     31.19 o 
  14   0   8     2943.06     3016.26     97.19 o 
  16   0   8     1879.70     1921.83    115.65 o 
   1   1   8     6892.26     7576.26     50.94 o 
   3   1   8     9411.06    10321.39    231.19 o 
   5   1   8     4158.54     4605.81     93.63 o 
   7   1   8     9258.39     9850.63    147.34 o 
   9   1   8    10784.08    11473.91     93.97 o 
  11   1   8      568.76      599.84     25.27 o 
  13   1   8     4799.25     4633.19     52.31 o 
  15   1   8     1987.08     1992.75     36.42 o 
  17   1   8      841.04      759.25     38.99 o 
   0   2   8     9758.06    10075.21     63.81 o 
   2   2   8     7832.30     8876.87    215.74 o 
   4   2   8     2659.61     2613.08     62.53 o 
   6   2   8     5196.80     5456.83    104.91 o 
   8   2   8     7510.17     7889.18    107.38 o 
  10   2   8     1650.13     1768.69     40.04 o 
  12   2   8     3108.13     3198.43     33.17 o 
  14   2   8     2483.17     2627.62     40.75 o 
  16   2   8     2180.31     2216.24     77.70 o 
   1   3   8     8813.36     9802.80    150.62 o 
   3   3   8     8446.58     9367.05    166.54 o 
   5   3   8     1789.95     1916.07     61.28 o 
   7   3   8     4036.72     4069.15     70.10 o 
   9   3   8     5171.23     5604.82     70.45 o 
  11   3   8      301.77      364.39     23.09 o 
  13   3   8     4119.87     4064.09     40.81 o 
  15   3   8     2205.33     2087.56     80.22 o 
   0   4   8     3603.48     3470.40    156.97 o 
   2   4   8     6172.73     6411.60     89.95 o 
   4   4   8     1646.54     1687.24     30.31 o 
   6   4   8     5846.37     6190.75     73.58 o 
   8   4   8     3259.54     3323.29     59.75 o 
  10   4   8     2345.64     2434.94     31.75 o 
  12   4   8      676.76      684.33     23.62 o 
  14   4   8     1699.42     1629.01     35.64 o 
  16   4   8     2120.65     2107.46     53.67 o 
   1   5   8     5046.78     5436.98    133.28 o 
   3   5   8     3287.27     3427.01     63.42 o 
   5   5   8     3953.84     4269.72     76.25 o 
   7   5   8     4075.54     4398.78     82.76 o 
   9   5   8     4792.44     5044.17     54.27 o 
  11   5   8      825.93      962.49     25.10 o 
  13   5   8     1946.91     2032.54     33.14 o 
  15   5   8     2478.05     2504.77     58.81 o 
   0   6   8     7595.53     7909.41    101.50 o 
   2   6   8     1121.98     1110.00     26.09 o 
   4   6   8     1885.39     1900.11     27.95 o 
   6   6   8     4595.75     4686.84     51.50 o 
   8   6   8     3574.52     3690.63     31.28 o 
  10   6   8     3336.77     3374.18     29.83 o 
  12   6   8     1897.09     1876.07     25.90 o 
  14   6   8     1933.04     1790.19     56.75 o 
  16   6   8     1775.10     1565.81    189.88 o 
   1   7   8     7451.87     8146.01    123.94 o 
   3   7   8     7037.35     7457.87     43.56 o 
   5   7   8     2168.47     2316.82     39.65 o 
   7   7   8     7715.70     7835.07    179.52 o 
   9   7   8     3302.90     3660.86     49.25 o 
  11   7   8     1618.18     1665.78     29.41 o 
  13   7   8     2469.52     2434.12     47.70 o 
  15   7   8      980.52      976.20    102.07 o 
   0   8   8    11216.98    11942.32    222.90 o 
   2   8   8     4692.86     4680.54     35.97 o 
   4   8   8     4431.34     4314.35     70.57 o 
   6   8   8     6016.24     5918.86     45.29 o 
   8   8   8     4361.51     4445.36     67.60 o 
  10   8   8     2471.80     2544.02     52.94 o 
  12   8   8     2067.78     2198.93     45.57 o 
  14   8   8     1238.99     1162.19     67.01 o 
   1   9   8     7622.43     8080.53     81.14 o 
   3   9   8     5678.55     5974.66     73.89 o 
   5   9   8     6172.80     6392.54     74.63 o 
   7   9   8     8002.90     8945.14    139.74 o 
   9   9   8     4081.02     4354.41     38.33 o 
  11   9   8     2786.31     2817.80     45.18 o 
  13   9   8     1169.02     1113.06     33.62 o 
  15   9   8     2035.61     1787.17     90.98 o 
   0  10   8    15835.67    16749.22    382.60 o 
   2  10   8     2155.17     2194.88     32.44 o 
   4  10   8     3704.78     3978.99     26.74 o 
   6  10   8     4184.18     4445.13     37.28 o 
   8  10   8     2515.84     2726.72     46.75 o 
  10  10   8     1912.49     2003.35     30.03 o 
  12  10   8     2286.21     2374.15     33.29 o 
  14  10   8     1392.44     1319.78     43.49 o 
   1  11   8     8136.63     8751.41    105.63 o 
   3  11   8     1884.54     2022.27     36.20 o 
   5  11   8     3000.14     3332.85     38.87 o 
   7  11   8     3202.80     3333.89     55.80 o 
   9  11   8     1123.44     1225.90     29.73 o 
  11  11   8     1762.51     1763.07     32.88 o 
  13  11   8     1197.94     1201.20     59.02 o 
   0  12   8     3233.44     3411.62     93.11 o 
   2  12   8     1480.02     1660.84     28.34 o 
   4  12   8      866.23      885.74     24.27 o 
   6  12   8     3934.68     4059.52     36.22 o 
   8  12   8     1719.18     1845.86     42.84 o 
  10  12   8     1837.65     1859.60     39.15 o 
  12  12   8     1155.52     1148.35     40.84 o 
   1  13   8     1326.71     1390.44     24.35 o 
   3  13   8     1776.11     1768.04     26.09 o 
   5  13   8     1733.96     1704.92     34.40 o 
   7  13   8     4849.56     4870.09    122.05 o 
   9  13   8     1447.87     1565.28     47.59 o 
  11  13   8     1444.27     1476.79     51.36 o 
   0  14   8     6714.30     6812.97     74.62 o 
   2  14   8      209.13      248.21     22.70 o 
   4  14   8     2302.64     2381.49     53.07 o 
   6  14   8     2501.90     2529.33     30.98 o 
   8  14   8     2178.25     2217.47     32.13 o 
  10  14   8     1110.78     1060.26     50.56 o 
  12  14   8      819.33      716.82     40.80 o 
   1  15   8     4531.72     4423.44     52.10 o 
   3  15   8     1462.67     1399.55     37.35 o 
   5  15   8     1724.74     1774.02     36.63 o 
   7  15   8     2086.25     2192.91     35.45 o 
   9  15   8      905.50      956.89     51.49 o 
  11  15   8     1117.27     1091.37     41.18 o 
   0  16   8     4918.61     4931.50     82.55 o 
   2  16   8     3292.92     3225.45     55.99 o 
   4  16   8     1863.62     1877.40     42.42 o 
   6  16   8     2472.42     2298.18     85.41 o 
   8  16   8     1052.01      977.52     82.36 o 
  10  16   8     1806.70     1485.99     97.61 o 
   1  17   8     2404.62     2414.47     39.35 o 
   3  17   8     2534.45     2559.45     41.58 o 
   5  17   8     2044.25     1960.18     32.36 o 
   7  17   8     2751.84     2728.25     80.22 o 
   0  18   8     2739.80     2609.80     52.43 o 
   2  18   8     3155.69     3104.58     51.53 o 
   4  18   8     1824.45     1786.61     37.27 o 
   6  18   8     1882.36     1728.79     37.87 o 
   1  19   8     1687.73     1752.69     38.52 o 
   3  19   8     1073.83     1034.98     37.06 o 
   2   1   9      781.19      915.44     31.44 o 
   4   1   9      124.87      218.40     22.08 o 
   6   1   9     1062.31     1046.10     21.33 o 
   8   1   9      869.68      862.72     23.33 o 
  10   1   9       43.16       53.97     21.98 o 
  12   1   9        4.18       25.23     24.20 o 
  14   1   9       34.98       14.65     29.52 o 
  16   1   9       98.65       43.88     35.01 o 
   1   2   9      124.44      111.36     20.05 o 
   3   2   9      920.35     1012.94     32.21 o 
   5   2   9      482.82      489.72     24.21 o 
   7   2   9       35.66       24.84     19.32 o 
   9   2   9       36.97        4.12     22.19 o 
  11   2   9       55.36       36.37     24.82 o 
  13   2   9      128.30       83.11     29.43 o 
  15   2   9       69.57       80.23     35.94 o 
   2   3   9      601.46      646.22     25.35 o 
   4   3   9       70.29       64.65     20.37 o 
   6   3   9      317.93      368.00     20.46 o 
   8   3   9      295.95      307.73     24.42 o 
  10   3   9      657.52      656.80     27.86 o 
  12   3   9      667.01      655.60     39.29 o 
  14   3   9      151.02      116.48     31.97 o 
   1   4   9     1916.18     2136.36     49.50 o 
   3   4   9      484.09      491.73     24.88 o 
   5   4   9      228.19      283.11     20.57 o 
   7   4   9      111.77      124.97     19.42 o 
   9   4   9       76.72       63.33     25.30 o 
  11   4   9       31.90       25.41     24.11 o 
  13   4   9      169.49      206.85     29.35 o 
  15   4   9       90.82       91.77     39.12 o 
   2   5   9      406.40      441.27     22.79 o 
   4   5   9      188.75      215.02     35.49 o 
   6   5   9      168.07      208.23     28.59 o 
   8   5   9      727.66      705.91     26.51 o 
  10   5   9      505.23      480.93     23.62 o 
  12   5   9      598.56      594.36     28.51 o 
  14   5   9      153.19      149.14     29.57 o 
   1   6   9      763.08      827.00     21.07 o 
   3   6   9      235.05      268.90     19.35 o 
   5   6   9      110.40      125.71     22.62 o 
   7   6   9      265.69      248.84     30.11 o 
   9   6   9      211.16      196.26     24.83 o 
  11   6   9      585.82      587.18     28.51 o 
  13   6   9      108.33       82.46     27.71 o 
  15   6   9      203.73      158.11     40.38 o 
   2   7   9       28.46       42.53     19.74 o 
   4   7   9       89.32      109.78     16.67 o 
   6   7   9       60.59       73.22     19.22 o 
   8   7   9      427.13      413.68     25.59 o 
  10   7   9      792.24      759.47     24.72 o 
  12   7   9      488.71      507.78     29.51 o 
  14   7   9       45.67       69.96     40.55 o 
   1   8   9     1127.73     1118.12     33.20 o 
   3   8   9      702.55      700.95     20.90 o 
   5   8   9      418.33      412.38     21.36 o 
   7   8   9       88.94       97.75     26.65 o 
   9   8   9      507.19      475.32     22.38 o 
  11   8   9       11.48       31.78     28.98 o 
  13   8   9       29.42       44.83     29.51 o 
   2   9   9       23.73        5.35     19.22 o 
   4   9   9      609.67      634.25     25.04 o 
   6   9   9      161.65       57.96     25.42 o 
   8   9   9       70.32       66.15     21.86 o 
  10   9   9      270.61      264.90     29.38 o 
  12   9   9      244.71      247.49     29.49 o 
  14   9   9       66.32       35.05     37.38 o 
   1  10   9      480.83      515.69     25.17 o 
   3  10   9      234.06      280.61     25.64 o 
   5  10   9      184.58      163.71     23.89 o 
   7  10   9      228.99      262.23     23.13 o 
   9  10   9      101.67       91.55     19.99 o 
  11  10   9       38.39       72.08     26.28 o 
  13  10   9       19.26        8.05     34.98 o 
   2  11   9      155.23      189.38     22.41 o 
   4  11   9      265.56      292.19     22.38 o 
   6  11   9      308.79      286.31     21.41 o 
   8  11   9      190.50      143.42     22.28 o 
  10  11   9       76.52       84.47     26.12 o 
  12  11   9      136.19       74.22     33.84 o 
   1  12   9       51.77       34.23     21.82 o 
   3  12   9      407.76      381.41     22.69 o 
   5  12   9     1406.96     1448.36     47.80 o 
   7  12   9       35.72       37.96     24.58 o 
   9  12   9       93.69      122.60     26.12 o 
  11  12   9       11.36       -1.44     35.13 o 
   2  13   9       34.99       70.16     24.53 o 
   4  13   9      134.83      165.97     21.87 o 
   6  13   9       50.82       33.39     26.09 o 
   8  13   9      140.13      101.89     26.56 o 
  10  13   9       41.39       10.52     35.13 o 
   1  14   9      374.21      390.27     23.52 o 
   3  14   9       48.84       30.01     20.79 o 
   5  14   9      239.48      196.90     29.77 o 
   7  14   9       11.33      -11.05     29.06 o 
   9  14   9       44.43       -3.50     34.89 o 
   2  15   9      444.24      450.41     28.40 o 
   4  15   9      149.85      195.39     28.29 o 
   6  15   9      193.07      208.91     32.21 o 
   8  15   9      234.14      177.57     38.04 o 
   1  16   9      239.35      243.97     29.71 o 
   3  16   9       34.56       23.03     29.82 o 
   5  16   9      167.08      150.77     28.28 o 
   7  16   9      103.70       81.42     32.77 o 
   2  17   9        2.38        7.74     31.27 o 
   4  17   9      405.32      485.16     33.63 o 
   6  17   9       32.12       42.07     32.26 o 
   1  18   9       92.24       76.21     32.65 o 
   3  18   9      180.19      123.17     35.07 o 
   0   0  10     2970.13     3245.05     56.62 o 
   2   0  10     2047.33     2144.80     60.19 o 
   4   0  10     4101.83     4595.59    147.45 o 
   6   0  10     1233.74     1393.02     29.42 o 
   8   0  10     3728.16     3869.76    107.41 o 
  10   0  10      961.76      948.57     66.23 o 
  12   0  10      372.56      357.95     40.04 o 
  14   0  10       63.28       74.80     41.22 o 
   1   1  10     2352.25     2259.34     30.73 o 
   3   1  10     1494.91     1470.05     34.92 o 
   5   1  10     1081.36     1027.50     19.66 o 
   7   1  10     2240.59     2400.19     52.02 o 
   9   1  10      830.72      876.26     29.79 o 
  11   1  10      425.47      469.21     29.04 o 
  13   1  10      281.61      329.00     26.34 o 
  15   1  10      377.82      406.33     35.64 o 
   0   2  10     3099.55     3544.95     49.69 o 
   2   2  10     2448.87     2768.94     91.93 o 
   4   2  10       65.49       74.59     20.84 o 
   6   2  10     1098.14     1114.28     21.80 o 
   8   2  10       68.26       60.37     23.25 o 
  10   2  10      275.72      278.41     23.66 o 
  12   2  10      193.40      156.72     27.36 o 
  14   2  10      426.62      415.62     35.92 o 
   1   3  10      653.61      605.10     25.43 o 
   3   3  10      480.34      429.50     25.37 o 
   5   3  10      301.73      299.18     36.11 o 
   7   3  10      225.92      243.51     24.04 o 
   9   3  10      218.27      257.73     27.04 o 
  11   3  10      630.74      671.29     28.66 o 
  13   3  10      309.22      309.92     32.23 o 
   0   4  10     1552.60     1698.91     48.27 o 
   2   4  10       45.52       53.81     23.64 o 
   4   4  10      931.30     1023.93     23.12 o 
   6   4  10      209.72      219.63     22.66 o 
   8   4  10      457.57      500.17     24.38 o 
  10   4  10      244.84      255.32     24.89 o 
  12   4  10      388.57      466.90     27.85 o 
  14   4  10      219.30      159.83     33.27 o 
   1   5  10      886.07      868.63     29.30 o 
   3   5  10      645.49      658.37     21.98 o 
   5   5  10     1453.40     1513.77     26.60 o 
   7   5  10     1821.70     1823.51     33.58 o 
   9   5  10      345.56      366.28     23.37 o 
  11   5  10      367.47      371.36     29.60 o 
  13   5  10      309.51      268.50     35.83 o 
   0   6  10     2028.74     2188.80     29.28 o 
   2   6  10      290.45      320.27     20.08 o 
   4   6  10      659.57      742.17     23.96 o 
   6   6  10      767.70      897.67     28.00 o 
   8   6  10      358.08      378.25     28.09 o 
  10   6  10      282.83      342.66     26.27 o 
  12   6  10      355.92      348.25     30.12 o 
  14   6  10       46.77       47.70     36.49 o 
   1   7  10     1418.57     1439.16     25.61 o 
   3   7  10      498.81      508.72     28.89 o 
   5   7  10      651.18      664.77     27.44 o 
   7   7  10     1284.73     1303.48     31.57 o 
   9   7  10      406.05      452.64     42.57 o 
  11   7  10     1239.40     1178.02     29.71 o 
  13   7  10      168.61      178.06     35.94 o 
   0   8  10     2920.95     2946.39     68.26 o 
   2   8  10      508.82      457.42     23.27 o 
   4   8  10      848.57      944.05     23.78 o 
   6   8  10     1707.04     1698.82     26.30 o 
   8   8  10      828.45      826.40     26.81 o 
  10   8  10      630.45      624.04     29.33 o 
  12   8  10      369.78      377.51     40.52 o 
   1   9  10      904.44      983.34     25.62 o 
   3   9  10     1191.57     1224.32     25.75 o 
   5   9  10      678.73      690.66     25.58 o 
   7   9  10     1003.92      984.42     24.51 o 
   9   9  10      892.99      956.75     30.24 o 
  11   9  10      219.55      251.02     29.56 o 
   0  10  10      819.51      865.81     35.16 o 
   2  10  10      294.32      339.96     22.54 o 
   4  10  10      130.81      172.19     24.78 o 
   6  10  10      486.67      513.62     24.08 o 
   8  10  10      178.23      136.51     29.33 o 
  10  10  10      148.65      154.26     28.11 o 
  12  10  10      294.49      201.47     36.26 o 
   1  11  10      968.19     1012.76     26.60 o 
   3  11  10       69.66       68.54     23.05 o 
   5  11  10      231.60      233.25     20.88 o 
   7  11  10      383.45      426.40     25.13 o 
   9  11  10       69.86      105.51     23.85 o 
  11  11  10      764.94      603.51     71.79 o 
   0  12  10      698.51      803.67     34.47 o 
   2  12  10      322.26      359.21     25.02 o 
   4  12  10      816.82      846.19     32.89 o 
   6  12  10      224.45      227.84     24.94 o 
   8  12  10      724.97      671.72     35.22 o 
  10  12  10      324.89      277.46     33.96 o 
   1  13  10      316.71      339.19     24.02 o 
   3  13  10      949.68      956.17     28.13 o 
   5  13  10     1043.80      997.97     29.36 o 
   7  13  10      687.68      678.93     25.95 o 
   9  13  10     1167.25     1108.57     60.13 o 
   0  14  10      144.16      157.21     34.78 o 
   2  14  10      577.87      588.13     30.78 o 
   4  14  10      138.62      139.51     27.73 o 
   6  14  10      918.75      912.48     33.75 o 
   8  14  10      144.66      167.19     30.52 o 
   1  15  10      160.05      140.03     23.61 o 
   3  15  10      121.86      104.15     37.25 o 
   5  15  10       98.44       40.19     33.01 o 
   7  15  10       68.73       63.06     33.88 o 
   0  16  10       54.83       91.03     46.00 o 
   2  16  10      706.52      728.42     36.74 o 
   4  16  10      210.95      242.80     33.64 o 
   6  16  10       96.62       57.79     38.34 o 
   1  17  10      542.53      521.55     47.62 o 
   3  17  10      754.83      659.38     39.16 o 
   2   1  11       49.09       52.25     21.90 o 
   4   1  11     1690.22     1757.01     48.85 o 
   6   1  11      142.19      115.75     21.85 o 
   8   1  11      159.02      193.97     24.15 o 
  10   1  11       50.80       80.46     32.54 o 
  12   1  11       78.47       79.99     31.26 o 
   1   2  11       73.40       95.47     23.52 o 
   3   2  11      246.06      246.79     25.38 o 
   5   2  11       12.13      -28.14     29.25 o 
   7   2  11       20.12       28.61     24.17 o 
   9   2  11       15.06       11.06     22.53 o 
  11   2  11       27.60       51.83     28.52 o 
  13   2  11       32.77       48.38     28.89 o 
   2   3  11        6.24      -12.20     24.70 o 
   4   3  11       75.49      160.78     25.33 o 
   6   3  11        5.76      -28.23     28.23 o 
   8   3  11       56.64       61.64     21.58 o 
  10   3  11      221.59      191.31     29.16 o 
  12   3  11      155.61      176.34     32.60 o 
   1   4  11      535.85      550.67     22.22 o 
   3   4  11        6.86       29.99     26.67 o 
   5   4  11       62.73       37.24     26.90 o 
   7   4  11       51.79       73.79     21.43 o 
   9   4  11      165.54      220.54     29.21 o 
  11   4  11      263.20      228.05     27.26 o 
  13   4  11      186.88      230.76     31.88 o 
   2   5  11       96.59      150.78     31.80 o 
   4   5  11       51.63       25.50     26.28 o 
   6   5  11       20.03       41.62     21.24 o 
   8   5  11      267.62      221.71     23.13 o 
  10   5  11      294.87      311.50     28.86 o 
  12   5  11      120.70      158.81     36.92 o 
   1   6  11      738.69      749.89     43.53 o 
   3   6  11      233.32      303.21     24.96 o 
   5   6  11       23.32       38.58     21.25 o 
   7   6  11      365.27      368.87     24.93 o 
   9   6  11       99.08       99.41     28.80 o 
  11   6  11       42.15       50.16     25.33 o 
   2   7  11      200.33      208.20     23.12 o 
   4   7  11      162.61      193.53     24.57 o 
   6   7  11       36.40       60.32     21.07 o 
   8   7  11       92.80       83.83     23.79 o 
  10   7  11      525.98      488.72     38.08 o 
  12   7  11      130.73       94.68     36.58 o 
   1   8  11       41.93       40.42     26.27 o 
   3   8  11       80.55       94.07     24.19 o 
   5   8  11       81.50       77.45     21.21 o 
   7   8  11      101.39       83.65     24.27 o 
   9   8  11       92.46      138.25     25.64 o 
  11   8  11      157.99      129.57     34.28 o 
   2   9  11        9.07       -1.37     22.64 o 
   4   9  11      150.35      158.21     22.93 o 
   6   9  11      134.15       86.18     24.20 o 
   8   9  11       74.45       94.43     24.47 o 
  10   9  11      287.66      301.44     28.85 o 
   1  10  11      288.15      268.63     21.64 o 
   3  10  11      174.15      149.27     23.58 o 
   5  10  11      284.28      291.65     26.89 o 
   7  10  11      113.78       88.77     25.53 o 
   9  10  11      162.72      136.83     29.21 o 
   2  11  11       46.61       28.63     24.47 o 
   4  11  11       30.49       25.47     25.46 o 
   6  11  11      205.59      213.78     31.58 o 
   8  11  11      258.52      261.88     30.79 o 
  10  11  11       10.82       95.81     86.46 o 
   1  12  11        8.07        9.38     24.19 o 
   3  12  11       88.03       69.42     27.16 o 
   5  12  11       18.93       13.33     29.01 o 
   7  12  11      211.75      168.20     34.34 o 
   9  12  11      470.15      465.77     32.84 o 
   2  13  11       27.31       42.13     25.49 o 
   4  13  11       34.58       49.99     37.13 o 
   6  13  11       34.48       18.48     34.55 o 
   8  13  11       58.87       14.33     41.25 o 
   1  14  11       47.03       61.99     25.54 o 
   3  14  11      166.52      129.25     35.02 o 
   5  14  11       17.74       46.00     32.17 o 
   2  15  11      154.99      154.20     29.31 o 
   4  15  11       28.55       43.35     39.19 o 
   0   0  12    28290.97    29848.97    134.24 o 
   2   0  12      772.81      848.43     38.85 o 
   4   0  12     4643.06     4790.40    242.31 o 
   6   0  12     3401.68     3368.20    148.05 o 
   8   0  12     1457.49     1609.72     48.17 o 
  10   0  12      783.52      900.46     46.44 o 
  12   0  12     2258.58     2210.85     84.48 o 
   1   1  12     4285.64     4546.67     92.99 o 
   3   1  12     1777.09     1863.42     26.12 o 
   5   1  12     1643.92     1719.08     36.56 o 
   7   1  12     3464.50     3538.35     43.50 o 
   9   1  12      530.93      480.38     26.35 o 
  11   1  12     1957.08     1847.15     77.72 o 
   0   2  12     3120.80     3246.79     79.07 o 
   2   2  12      683.11      670.91     31.90 o 
   4   2  12     1368.03     1416.30     40.88 o 
   6   2  12     2755.14     2871.25     60.18 o 
   8   2  12     1328.44     1440.59     36.25 o 
  10   2  12     1434.13     1440.77     49.35 o 
  12   2  12      577.02      667.00     51.51 o 
   1   3  12      822.09      905.31     30.48 o 
   3   3  12      282.64      320.64     24.50 o 
   5   3  12      555.57      559.47     25.15 o 
   7   3  12     2930.49     2885.31     51.25 o 
   9   3  12      461.31      477.88     29.63 o 
  11   3  12      795.37      704.90     33.75 o 
   0   4  12     5417.75     5611.37    143.30 o 
   2   4  12      139.13      164.53     20.37 o 
   4   4  12      752.50      790.12     39.57 o 
   6   4  12     1720.63     1780.72     38.32 o 
   8   4  12     1286.78     1444.70     29.73 o 
  10   4  12      640.70      733.72     34.72 o 
   1   5  12     1988.91     1995.11     52.82 o 
   3   5  12      667.45      654.47     37.32 o 
   5   5  12      828.92      748.29     37.51 o 
   7   5  12     1187.94     1118.65     31.40 o 
   9   5  12     1054.70      987.32     30.40 o 
  11   5  12      675.58      605.12     35.45 o 
   0   6  12     3686.04     4008.38     71.72 o 
   2   6  12     1405.04     1498.95     35.47 o 
   4   6  12     1068.93     1186.78     31.79 o 
   6   6  12     1977.95     2147.96     67.05 o 
   8   6  12      931.27      945.22     28.90 o 
  10   6  12     1079.64     1036.22     38.48 o 
   1   7  12     2519.55     2297.30     58.73 o 
   3   7  12     3108.28     3038.23     52.21 o 
   5   7  12      674.92      692.94     28.74 o 
   7   7  12     2148.24     2018.50     37.75 o 
   9   7  12     1220.06     1286.55     34.46 o 
   0   8  12     3019.58     3190.83    148.26 o 
   2   8  12     3604.16     3978.26     49.05 o 
   4   8  12     1109.82     1218.76     31.05 o 
   6   8  12     2075.27     2103.97     39.84 o 
   8   8  12     1618.55     1674.93     41.73 o 
  10   8  12     1077.78      980.63     32.57 o 
   1   9  12     1867.43     1735.92     43.67 o 
   3   9  12     1181.16     1158.61     30.54 o 
   5   9  12     1045.99      899.22     32.78 o 
   7   9  12     1733.01     1618.71     42.51 o 
   9   9  12     2772.98     2551.26     61.73 o 
   0  10  12      585.24      703.64     45.31 o 
   2  10  12     1480.95     1639.52     43.28 o 
   4  10  12      546.39      553.90     29.59 o 
   6  10  12     1512.24     1656.51     47.79 o 
   8  10  12     1504.14     1516.98     52.66 o 
   1  11  12      510.70      400.70     26.57 o 
   3  11  12     1434.94     1286.43     29.91 o 
   5  11  12      614.96      585.22     33.68 o 
   7  11  12      764.14      673.74     53.31 o 
   0  12  12     1014.00      952.56     66.19 o 
   2  12  12     1962.15     2111.06     36.16 o 
   4  12  12      496.84      528.41     33.24 o 
   6  12  12      929.55      947.67     28.98 o 
   1  13  12     1644.23     1523.74     48.85 o 
   3  13  12     1300.68     1189.66     36.00 o 
   0  14  12      457.33      426.76     50.28 o 
   2  14  12     1687.31     1506.48     71.28 o 
   2   1  13      138.61       96.11     29.34 o 
   4   1  13      458.98      464.30     24.86 o 
   6   1  13       41.60       53.18     25.41 o 
   8   1  13       63.93       57.39     34.31 o 
  10   1  13       22.75      -21.58     38.76 o 
   1   2  13       10.87      -17.09     24.36 o 
   3   2  13       88.91       50.28     25.64 o 
   5   2  13       47.86        7.49     25.38 o 
   7   2  13       16.25       60.41     28.61 o 
   9   2  13       61.60       22.80     34.51 o 
   2   3  13       93.98       61.43     28.86 o 
   4   3  13       15.64      -26.99     26.99 o 
   6   3  13       35.05       24.01     26.94 o 
   8   3  13       39.72       45.63     32.15 o 
   1   4  13      166.67      216.07     31.26 o 
   3   4  13       18.22       36.26     23.93 o 
   5   4  13      109.35      128.18     28.77 o 
   7   4  13        0.92       19.04     28.45 o 
   9   4  13      148.50      113.04     34.03 o 
   2   5  13       37.34      -10.91     26.91 o 
   4   5  13       30.85       66.81     25.29 o 
   6   5  13       24.52       40.50     28.72 o 
   8   5  13       89.65       86.31     28.90 o 
   1   6  13      184.69      180.70     27.08 o 
   3   6  13       83.38       96.25     25.53 o 
   5   6  13       14.95       51.81     22.80 o 
   7   6  13       39.86       28.44     30.20 o 
   2   7  13       27.23      -22.10     25.28 o 
   4   7  13       59.10       15.59     26.74 o 
   6   7  13        0.77       15.86     28.63 o 
   8   7  13       31.60       50.43     32.09 o 
   1   8  13       32.65       63.99     22.75 o 
   3   8  13       50.86       73.20     28.64 o 
   5   8  13       12.39       20.70     30.27 o 
   7   8  13        0.85      -29.83     29.83 o 
   2   9  13       22.90       56.63     32.09 o 
   4   9  13       12.65       20.04     31.77 o 
   6   9  13       51.26        1.43     28.21 o 
   1  10  13      131.54      138.66     32.29 o 
   3  10  13       64.43      108.23     33.97 o 
   5  10  13      156.93      132.94     32.36 o 
   2  11  13        1.91       23.18     33.91 o 
   4  11  13       52.81       64.05     63.95 o 
   0   0  14     1381.69     1516.62    168.25 o 
   2   0  14      124.95      109.80     55.58 o 
   4   0  14       61.16       47.02     35.02 o 
   6   0  14      300.76      343.48     41.50 o 
   1   1  14      671.89      644.78     40.13 o 
   3   1  14      355.28      380.71     30.02 o 
   5   1  14      149.04      176.23     32.21 o 
   7   1  14      414.78      418.24     32.32 o 
   0   2  14     1982.25     1777.01    185.50 o 
   2   2  14     1468.19     1453.05     37.56 o 
   4   2  14     1208.28     1279.74     37.26 o 
   6   2  14      538.30      571.21     32.69 o 
   1   3  14      389.78      407.78     31.40 o 
   3   3  14      562.43      613.41     30.76 o 
   5   3  14      630.11      724.64     35.19 o 
   7   3  14      878.00      821.30     35.36 o 
   0   4  14      133.26       93.68     47.48 o 
   2   4  14      600.18      656.60     27.10 o 
   4   4  14      438.09      515.46     40.41 o 
   6   4  14      433.89      492.69     49.60 o 
   1   5  14      235.61      293.31     33.64 o 
   3   5  14      372.78      414.71     32.66 o 
   5   5  14      474.26      510.35     31.12 o 
   0   6  14      435.78      298.47     53.36 o 
   2   6  14      572.12      561.71     37.77 o 
   4   6  14      301.44      359.77     43.17 o 
   1   7  14      378.62      469.62     42.36 o 
   3   7  14      377.69      431.17     31.25 o 
   0   8  14      205.12      206.62     45.39 o 
   2   8  14      390.10      291.82     36.60 o 
   2   1  15      149.91       59.54     31.98 o 
   1   2  15       33.03       34.31     28.24 o 
                                                 
